# Supplementary material for: Reminiscent capillarity in subnanopores
Source: Nat Commun. 2019 Oct 11;10:4642. doi: 10.1038/s41467-019-12418-9 (PMC6789112; doi:10.1038/s41467-019-12418-9)
Supplement: Supplementary file 4 — Supplementary Data 1 [file 41467_2019_12418_MOESM4_ESM.zip › NCOMMS-19-15290B Supplementary Data 1.txt]

!BIOSYM archive 3
PBC=ON
Materials Studio Generated CAR File
!DATE Thu Jul 20 17:20:24 2017
PBC   25.2640   25.2640   26.1860   90.0000   90.0000   90.0000 (P1)
O1      10.523719438   10.596985149    1.555448441 XXXX 1      xx      O   0.000
O2       0.303168002   10.735936866    2.595032712 XXXX 1      xx      O   0.000
O3      12.050927923    8.457123895    1.626150669 XXXX 1      xx      O   0.000
O4      10.538877342    6.303368147    1.579015850 XXXX 1      xx      O   0.000
O5       0.328432006    6.182100777    2.587176974 XXXX 1      xx      O   0.000
O6       8.107217408   10.799096805    2.584558329 XXXX 1      xx      O   0.000
O7       9.071039321    8.448281534    1.932526797 XXXX 1      xx      O   0.000
O8       8.410385269   10.148548524    0.049753402 XXXX 1      xx      O   0.000
O9       8.127428950    6.111361509    2.621218766 XXXX 1      xx      O   0.000
O10      8.415438154    6.692433556    0.075939401 XXXX 1      xx      O   0.000
O11      5.518920658   10.615932529    2.178675274 XXXX 1      xx      O   0.000
O12      4.143296104    8.392700546    1.919433770 XXXX 1      xx      O   0.000
O13      2.892728020   10.698040601    2.147252127 XXXX 1      xx      O   0.000
O14      5.542921676    6.170731973    2.131540456 XXXX 1      xx      O   0.000
O15      2.916728850    6.074728654    2.126303362 XXXX 1      xx      O   0.000
Si1     12.037032676   10.055072024    1.445467229 XXXX 1      xx      Si  0.000
Si2     12.045875037    6.857913110    1.448085873 XXXX 1      xx      Si  0.000
Si3      9.026827514   10.005807331    1.529262484 XXXX 1      xx      Si  0.000
Si4      9.038195942    6.885702851    1.544974058 XXXX 1      xx      Si  0.000
Si5      4.191297764    9.959068705    1.547592605 XXXX 1      xx      Si  0.000
Si6      4.205192634    6.832648682    1.529262484 XXXX 1      xx      Si  0.000
Si7      6.659590177   10.855940450    3.288961579 XXXX 1      xx      Si  0.000
O16      2.108280531    2.035014820   14.648448853 XXXX 1      xx      O   0.000
O17     12.328831968    1.896063104   15.688033124 XXXX 1      xx      O   0.000
O18      0.581072047    4.174876074   14.719151081 XXXX 1      xx      O   0.000
O19      2.093122627    6.328631822   14.672016262 XXXX 1      xx      O   0.000
O20     12.303567963    6.449899192   15.680177386 XXXX 1      xx      O   0.000
O21      4.524782561    1.832903164   15.677558741 XXXX 1      xx      O   0.000
O22      3.560960648    4.183718436   15.025527209 XXXX 1      xx      O   0.000
O23      4.221614701    2.483451446   13.142753814 XXXX 1      xx      O   0.000
O24      4.504571019    6.520638460   15.714219178 XXXX 1      xx      O   0.000
O25      4.216561815    5.939566413   13.168939813 XXXX 1      xx      O   0.000
O26      7.113079311    2.016067441   15.271675686 XXXX 1      xx      O   0.000
O27      8.488703865    4.239299423   15.012434182 XXXX 1      xx      O   0.000
O28      9.739271949    1.933959369   15.240252539 XXXX 1      xx      O   0.000
O29      7.089078293    6.461267996   15.224540868 XXXX 1      xx      O   0.000
O30      9.715271120    6.557271315   15.219303774 XXXX 1      xx      O   0.000
Si8      0.594967294    2.576927946   14.538467641 XXXX 1      xx      Si  0.000
Si9      0.586124932    5.774086860   14.541086285 XXXX 1      xx      Si  0.000
Si10     3.605172455    2.626192638   14.622262896 XXXX 1      xx      Si  0.000
Si11     3.593804027    5.746297119   14.637974470 XXXX 1      xx      Si  0.000
Si12     8.440702206    2.672931265   14.640593017 XXXX 1      xx      Si  0.000
Si13     8.426807335    5.799351287   14.622262896 XXXX 1      xx      Si  0.000
Si14     5.972409793    1.776059520   16.381961991 XXXX 1      xx      Si  0.000
O31      2.035014820   10.523719438    8.101948647 XXXX 1      xx      O   0.000
O32      1.896063104    0.303168002    9.141532918 XXXX 1      xx      O   0.000
O33      4.174876074   12.050927923    8.172650875 XXXX 1      xx      O   0.000
O34      6.328631822   10.538877342    8.125516056 XXXX 1      xx      O   0.000
O35      6.449899192    0.328432006    9.133677180 XXXX 1      xx      O   0.000
O36      1.832903164    8.107217408    9.131058535 XXXX 1      xx      O   0.000
O37      4.183718436    9.071039321    8.479027003 XXXX 1      xx      O   0.000
O38      2.483451446    8.410385269    6.596253608 XXXX 1      xx      O   0.000
O39      6.520638460    8.127428950    9.167718972 XXXX 1      xx      O   0.000
O40      5.939566413    8.415438154    6.622439607 XXXX 1      xx      O   0.000
O41      2.016067441    5.518920658    8.725175480 XXXX 1      xx      O   0.000
O42      4.239299423    4.143296104    8.465933976 XXXX 1      xx      O   0.000
O43      1.933959369    2.892728020    8.693752333 XXXX 1      xx      O   0.000
O44      6.461267996    5.542921676    8.678040662 XXXX 1      xx      O   0.000
O45      6.557271315    2.916728850    8.672803568 XXXX 1      xx      O   0.000
Si15     2.576927946   12.037032676    7.991967435 XXXX 1      xx      Si  0.000
Si16     5.774086860   12.045875037    7.994586079 XXXX 1      xx      Si  0.000
Si17     2.626192638    9.026827514    8.075762690 XXXX 1      xx      Si  0.000
Si18     5.746297119    9.038195942    8.091474264 XXXX 1      xx      Si  0.000
Si19     2.672931265    4.191297764    8.094092811 XXXX 1      xx      Si  0.000
Si20     5.799351287    4.205192634    8.075762690 XXXX 1      xx      Si  0.000
Si21     1.776059520    6.659590177    9.835461785 XXXX 1      xx      Si  0.000
O46     10.596985149    2.108280531   21.194949058 XXXX 1      xx      O   0.000
O47     10.735936866   12.328831968   22.234533330 XXXX 1      xx      O   0.000
O48      8.457123895    0.581072047   21.265651287 XXXX 1      xx      O   0.000
O49      6.303368147    2.093122627   21.218516468 XXXX 1      xx      O   0.000
O50      6.182100777   12.303567963   22.226677592 XXXX 1      xx      O   0.000
O51     10.799096805    4.524782561   22.224058947 XXXX 1      xx      O   0.000
O52      8.448281534    3.560960648   21.572027415 XXXX 1      xx      O   0.000
O53     10.148548524    4.221614701   19.689254020 XXXX 1      xx      O   0.000
O54      6.111361509    4.504571019   22.260719384 XXXX 1      xx      O   0.000
O55      6.692433556    4.216561815   19.715440019 XXXX 1      xx      O   0.000
O56     10.615932529    7.113079311   21.818175892 XXXX 1      xx      O   0.000
O57      8.392700546    8.488703865   21.558934388 XXXX 1      xx      O   0.000
O58     10.698040601    9.739271949   21.786752745 XXXX 1      xx      O   0.000
O59      6.170731973    7.089078293   21.771041074 XXXX 1      xx      O   0.000
O60      6.074728654    9.715271120   21.765803980 XXXX 1      xx      O   0.000
Si22    10.055072024    0.594967294   21.084967847 XXXX 1      xx      Si  0.000
Si23     6.857913110    0.586124932   21.087586491 XXXX 1      xx      Si  0.000
Si24    10.005807331    3.605172455   21.168763102 XXXX 1      xx      Si  0.000
Si25     6.885702851    3.593804027   21.184474676 XXXX 1      xx      Si  0.000
Si26     9.959068705    8.440702206   21.187093223 XXXX 1      xx      Si  0.000
Si27     6.832648682    8.426807335   21.168763102 XXXX 1      xx      Si  0.000
Si28    10.855940450    5.972409793   22.928462197 XXXX 1      xx      Si  0.000
O61      2.108280531   10.596985149   24.630552383 XXXX 1      xx      O   0.000
O62     12.328831968   10.735936866   23.590968112 XXXX 1      xx      O   0.000
O63      0.581072047    8.457123895   24.559850155 XXXX 1      xx      O   0.000
O64      2.093122627    6.303368147   24.606984974 XXXX 1      xx      O   0.000
O65     12.303567963    6.182100777   23.598823850 XXXX 1      xx      O   0.000
O66      4.524782561   10.799096805   23.601442495 XXXX 1      xx      O   0.000
O67      3.560960648    8.448281534   24.253474027 XXXX 1      xx      O   0.000
O68      4.221614701   10.148548524   26.136247422 XXXX 1      xx      O   0.000
O69      4.504571019    6.111361509   23.564782058 XXXX 1      xx      O   0.000
O70      4.216561815    6.692433556   26.110061423 XXXX 1      xx      O   0.000
O71      7.113079311   10.615932529   24.007325549 XXXX 1      xx      O   0.000
O72      8.488703865    8.392700546   24.266567054 XXXX 1      xx      O   0.000
O73      9.739271949   10.698040601   24.038748697 XXXX 1      xx      O   0.000
O74      7.089078293    6.170731973   24.054460368 XXXX 1      xx      O   0.000
O75      9.715271120    6.074728654   24.059697462 XXXX 1      xx      O   0.000
Si29     0.594967294   10.055072024   24.740533595 XXXX 1      xx      Si  0.000
Si30     0.586124932    6.857913110   24.737914951 XXXX 1      xx      Si  0.000
Si31     3.605172455   10.005807331   24.656738340 XXXX 1      xx      Si  0.000
Si32     3.593804027    6.885702851   24.641026766 XXXX 1      xx      Si  0.000
Si33     8.440702206    9.959068705   24.638408219 XXXX 1      xx      Si  0.000
Si34     8.426807335    6.832648682   24.656738340 XXXX 1      xx      Si  0.000
Si35     5.972409793   10.855940450   22.897039245 XXXX 1      xx      Si  0.000
O76     10.523719438    2.035014820   11.537551971 XXXX 1      xx      O   0.000
O77      0.303168002    1.896063104   10.497967700 XXXX 1      xx      O   0.000
O78     12.050927923    4.174876074   11.466849743 XXXX 1      xx      O   0.000
O79     10.538877342    6.328631822   11.513984562 XXXX 1      xx      O   0.000
O80      0.328432006    6.449899192   10.505823438 XXXX 1      xx      O   0.000
O81      8.107217408    1.832903164   10.508442083 XXXX 1      xx      O   0.000
O82      9.071039321    4.183718436   11.160473615 XXXX 1      xx      O   0.000
O83      8.410385269    2.483451446   13.043247010 XXXX 1      xx      O   0.000
O84      8.127428950    6.520638460   10.471781646 XXXX 1      xx      O   0.000
O85      8.415438154    5.939566413   13.017061011 XXXX 1      xx      O   0.000
O86      5.518920658    2.016067441   10.914325138 XXXX 1      xx      O   0.000
O87      4.143296104    4.239299423   11.173566642 XXXX 1      xx      O   0.000
O88      2.892728020    1.933959369   10.945748285 XXXX 1      xx      O   0.000
O89      5.542921676    6.461267996   10.961459956 XXXX 1      xx      O   0.000
O90      2.916728850    6.557271315   10.966697050 XXXX 1      xx      O   0.000
Si36    12.037032676    2.576927946   11.647533183 XXXX 1      xx      Si  0.000
Si37    12.045875037    5.774086860   11.644914539 XXXX 1      xx      Si  0.000
Si38     9.026827514    2.626192638   11.563737928 XXXX 1      xx      Si  0.000
Si39     9.038195942    5.746297119   11.548026354 XXXX 1      xx      Si  0.000
Si40     4.191297764    2.672931265   11.545407807 XXXX 1      xx      Si  0.000
Si41     4.205192634    5.799351287   11.563737928 XXXX 1      xx      Si  0.000
Si42     6.659590177    1.776059520    9.804038833 XXXX 1      xx      Si  0.000
O91     10.596985149   10.523719438   18.084052177 XXXX 1      xx      O   0.000
O92     10.735936866    0.303168002   17.044467906 XXXX 1      xx      O   0.000
O93      8.457123895   12.050927923   18.013349949 XXXX 1      xx      O   0.000
O94      6.303368147   10.538877342   18.060484768 XXXX 1      xx      O   0.000
O95      6.182100777    0.328432006   17.052323644 XXXX 1      xx      O   0.000
O96     10.799096805    8.107217408   17.054942289 XXXX 1      xx      O   0.000
O97      8.448281534    9.071039321   17.706973821 XXXX 1      xx      O   0.000
O98     10.148548524    8.410385269   19.589747216 XXXX 1      xx      O   0.000
O99      6.111361509    8.127428950   17.018281852 XXXX 1      xx      O   0.000
O100     6.692433556    8.415438154   19.563561217 XXXX 1      xx      O   0.000
O101    10.615932529    5.518920658   17.460825343 XXXX 1      xx      O   0.000
O102     8.392700546    4.143296104   17.720066848 XXXX 1      xx      O   0.000
O103    10.698040601    2.892728020   17.492248491 XXXX 1      xx      O   0.000
O104     6.170731973    5.542921676   17.507960162 XXXX 1      xx      O   0.000
O105     6.074728654    2.916728850   17.513197256 XXXX 1      xx      O   0.000
Si43    10.055072024   12.037032676   18.194033389 XXXX 1      xx      Si  0.000
Si44     6.857913110   12.045875037   18.191414745 XXXX 1      xx      Si  0.000
Si45    10.005807331    9.026827514   18.110238134 XXXX 1      xx      Si  0.000
Si46     6.885702851    9.038195942   18.094526560 XXXX 1      xx      Si  0.000
Si47     9.959068705    4.191297764   18.091908013 XXXX 1      xx      Si  0.000
Si48     6.832648682    4.205192634   18.110238134 XXXX 1      xx      Si  0.000
Si49    10.855940450    6.659590177   16.350539039 XXXX 1      xx      Si  0.000
O106     2.035014820    2.108280531    4.991051765 XXXX 1      xx      O   0.000
O107     1.896063104   12.328831968    3.951467494 XXXX 1      xx      O   0.000
O108     4.174876074    0.581072047    4.920349537 XXXX 1      xx      O   0.000
O109     6.328631822    2.093122627    4.967484356 XXXX 1      xx      O   0.000
O110     6.449899192   12.303567963    3.959323232 XXXX 1      xx      O   0.000
O111     1.832903164    4.524782561    3.961941877 XXXX 1      xx      O   0.000
O112     4.183718436    3.560960648    4.613973409 XXXX 1      xx      O   0.000
O113     2.483451446    4.221614701    6.496746804 XXXX 1      xx      O   0.000
O114     6.520638460    4.504571019    3.925281440 XXXX 1      xx      O   0.000
O115     5.939566413    4.216561815    6.470560805 XXXX 1      xx      O   0.000
O116     2.016067441    7.113079311    4.367824932 XXXX 1      xx      O   0.000
O117     4.239299423    8.488703865    4.627066436 XXXX 1      xx      O   0.000
O118     1.933959369    9.739271949    4.399248079 XXXX 1      xx      O   0.000
O119     6.461267996    7.089078293    4.414959750 XXXX 1      xx      O   0.000
O120     6.557271315    9.715271120    4.420196844 XXXX 1      xx      O   0.000
Si50     2.576927946    0.594967294    5.101032977 XXXX 1      xx      Si  0.000
Si51     5.774086860    0.586124932    5.098414333 XXXX 1      xx      Si  0.000
Si52     2.626192638    3.605172455    5.017237722 XXXX 1      xx      Si  0.000
Si53     5.746297119    3.593804027    5.001526148 XXXX 1      xx      Si  0.000
Si54     2.672931265    8.440702206    4.998907601 XXXX 1      xx      Si  0.000
Si55     5.799351287    8.426807335    5.017237722 XXXX 1      xx      Si  0.000
Si56     1.776059520    5.972409793    3.257538627 XXXX 1      xx      Si  0.000
O121     0.000000000   10.441611366    0.000000000 XXXX 1      xx      O   0.000
O122     0.000000000    6.471373767    0.000000000 XXXX 1      xx      O   0.000
O123     0.000000000    2.190388603   13.093000412 XXXX 1      xx      O   0.000
O124     0.000000000    6.160626202   13.093000412 XXXX 1      xx      O   0.000
O125     2.190388603    0.000000000    6.546500206 XXXX 1      xx      O   0.000
O126     6.160626202    0.000000000    6.546500206 XXXX 1      xx      O   0.000
O127    10.441611366    0.000000000   19.639500618 XXXX 1      xx      O   0.000
O128     6.471373767    0.000000000   19.639500618 XXXX 1      xx      O   0.000
Si57     6.659590365    5.972409605    3.273250103 XXXX 1      xx      Si  0.000
Si58     1.757111293   10.874888676    3.273250103 XXXX 1      xx      Si  0.000
Si59     5.972409605    6.659590365   16.366250515 XXXX 1      xx      Si  0.000
Si60    10.874888676    1.757111293   16.366250515 XXXX 1      xx      Si  0.000
Si61     6.659590365    6.659590365    9.819750309 XXXX 1      xx      Si  0.000
Si62     1.757111293    1.757111293    9.819750309 XXXX 1      xx      Si  0.000
Si63     5.972409605    5.972409605   22.912750721 XXXX 1      xx      Si  0.000
Si64    10.874888676   10.874888676   22.912750721 XXXX 1      xx      Si  0.000
O129    23.155719408   10.596985149    1.555448441 XXXX 1      xx      O   0.000
O130    12.935167971   10.735936866    2.595032712 XXXX 1      xx      O   0.000
O131    24.682927892    8.457123895    1.626150669 XXXX 1      xx      O   0.000
O132    23.170877312    6.303368147    1.579015850 XXXX 1      xx      O   0.000
O133    12.960431975    6.182100777    2.587176974 XXXX 1      xx      O   0.000
O134    20.739217378   10.799096805    2.584558329 XXXX 1      xx      O   0.000
O135    21.703039291    8.448281534    1.932526797 XXXX 1      xx      O   0.000
O136    21.042385238   10.148548524    0.049753402 XXXX 1      xx      O   0.000
O137    20.759428920    6.111361509    2.621218766 XXXX 1      xx      O   0.000
O138    21.047438124    6.692433556    0.075939401 XXXX 1      xx      O   0.000
O139    18.150920628   10.615932529    2.178675274 XXXX 1      xx      O   0.000
O140    16.775296074    8.392700546    1.919433770 XXXX 1      xx      O   0.000
O141    15.524727990   10.698040601    2.147252127 XXXX 1      xx      O   0.000
O142    18.174921646    6.170731973    2.131540456 XXXX 1      xx      O   0.000
O143    15.548728819    6.074728654    2.126303362 XXXX 1      xx      O   0.000
Si65    24.669032645   10.055072024    1.445467229 XXXX 1      xx      Si  0.000
Si66    24.677875007    6.857913110    1.448085873 XXXX 1      xx      Si  0.000
Si67    21.658827484   10.005807331    1.529262484 XXXX 1      xx      Si  0.000
Si68    21.670195912    6.885702851    1.544974058 XXXX 1      xx      Si  0.000
Si69    16.823297733    9.959068705    1.547592605 XXXX 1      xx      Si  0.000
Si70    16.837192604    6.832648682    1.529262484 XXXX 1      xx      Si  0.000
Si71    19.291590146   10.855940450    3.288961579 XXXX 1      xx      Si  0.000
O144    14.740280501    2.035014820   14.648448853 XXXX 1      xx      O   0.000
O145    24.960831937    1.896063104   15.688033124 XXXX 1      xx      O   0.000
O146    13.213072016    4.174876074   14.719151081 XXXX 1      xx      O   0.000
O147    14.725122597    6.328631822   14.672016262 XXXX 1      xx      O   0.000
O148    24.935567933    6.449899192   15.680177386 XXXX 1      xx      O   0.000
O149    17.156782531    1.832903164   15.677558741 XXXX 1      xx      O   0.000
O150    16.192960618    4.183718436   15.025527209 XXXX 1      xx      O   0.000
O151    16.853614670    2.483451446   13.142753814 XXXX 1      xx      O   0.000
O152    17.136570989    6.520638460   15.714219178 XXXX 1      xx      O   0.000
O153    16.848561785    5.939566413   13.168939813 XXXX 1      xx      O   0.000
O154    19.745079281    2.016067441   15.271675686 XXXX 1      xx      O   0.000
O155    21.120703835    4.239299423   15.012434182 XXXX 1      xx      O   0.000
O156    22.371271919    1.933959369   15.240252539 XXXX 1      xx      O   0.000
O157    19.721078263    6.461267996   15.224540868 XXXX 1      xx      O   0.000
O158    22.347271089    6.557271315   15.219303774 XXXX 1      xx      O   0.000
Si72    13.226967263    2.576927946   14.538467641 XXXX 1      xx      Si  0.000
Si73    13.218124902    5.774086860   14.541086285 XXXX 1      xx      Si  0.000
Si74    16.237172425    2.626192638   14.622262896 XXXX 1      xx      Si  0.000
Si75    16.225803997    5.746297119   14.637974470 XXXX 1      xx      Si  0.000
Si76    21.072702175    2.672931265   14.640593017 XXXX 1      xx      Si  0.000
Si77    21.058807305    5.799351287   14.622262896 XXXX 1      xx      Si  0.000
Si78    18.604409762    1.776059520   16.381961991 XXXX 1      xx      Si  0.000
O159    14.667014790   10.523719438    8.101948647 XXXX 1      xx      O   0.000
O160    14.528063073    0.303168002    9.141532918 XXXX 1      xx      O   0.000
O161    16.806876044   12.050927923    8.172650875 XXXX 1      xx      O   0.000
O162    18.960631792   10.538877342    8.125516056 XXXX 1      xx      O   0.000
O163    19.081899162    0.328432006    9.133677180 XXXX 1      xx      O   0.000
O164    14.464903134    8.107217408    9.131058535 XXXX 1      xx      O   0.000
O165    16.815718405    9.071039321    8.479027003 XXXX 1      xx      O   0.000
O166    15.115451415    8.410385269    6.596253608 XXXX 1      xx      O   0.000
O167    19.152638430    8.127428950    9.167718972 XXXX 1      xx      O   0.000
O168    18.571566383    8.415438154    6.622439607 XXXX 1      xx      O   0.000
O169    14.648067410    5.518920658    8.725175480 XXXX 1      xx      O   0.000
O170    16.871299393    4.143296104    8.465933976 XXXX 1      xx      O   0.000
O171    14.565959338    2.892728020    8.693752333 XXXX 1      xx      O   0.000
O172    19.093267966    5.542921676    8.678040662 XXXX 1      xx      O   0.000
O173    19.189271285    2.916728850    8.672803568 XXXX 1      xx      O   0.000
Si79    15.208927915   12.037032676    7.991967435 XXXX 1      xx      Si  0.000
Si80    18.406086829   12.045875037    7.994586079 XXXX 1      xx      Si  0.000
Si81    15.258192608    9.026827514    8.075762690 XXXX 1      xx      Si  0.000
Si82    18.378297088    9.038195942    8.091474264 XXXX 1      xx      Si  0.000
Si83    15.304931234    4.191297764    8.094092811 XXXX 1      xx      Si  0.000
Si84    18.431351257    4.205192634    8.075762690 XXXX 1      xx      Si  0.000
Si85    14.408059489    6.659590177    9.835461785 XXXX 1      xx      Si  0.000
O174    23.228985119    2.108280531   21.194949058 XXXX 1      xx      O   0.000
O175    23.367936835   12.328831968   22.234533330 XXXX 1      xx      O   0.000
O176    21.089123865    0.581072047   21.265651287 XXXX 1      xx      O   0.000
O177    18.935368117    2.093122627   21.218516468 XXXX 1      xx      O   0.000
O178    18.814100747   12.303567963   22.226677592 XXXX 1      xx      O   0.000
O179    23.431096775    4.524782561   22.224058947 XXXX 1      xx      O   0.000
O180    21.080281503    3.560960648   21.572027415 XXXX 1      xx      O   0.000
O181    22.780548493    4.221614701   19.689254020 XXXX 1      xx      O   0.000
O182    18.743361479    4.504571019   22.260719384 XXXX 1      xx      O   0.000
O183    19.324433526    4.216561815   19.715440019 XXXX 1      xx      O   0.000
O184    23.247932498    7.113079311   21.818175892 XXXX 1      xx      O   0.000
O185    21.024700515    8.488703865   21.558934388 XXXX 1      xx      O   0.000
O186    23.330040570    9.739271949   21.786752745 XXXX 1      xx      O   0.000
O187    18.802731943    7.089078293   21.771041074 XXXX 1      xx      O   0.000
O188    18.706728623    9.715271120   21.765803980 XXXX 1      xx      O   0.000
Si86    22.687071993    0.594967294   21.084967847 XXXX 1      xx      Si  0.000
Si87    19.489913079    0.586124932   21.087586491 XXXX 1      xx      Si  0.000
Si88    22.637807301    3.605172455   21.168763102 XXXX 1      xx      Si  0.000
Si89    19.517702820    3.593804027   21.184474676 XXXX 1      xx      Si  0.000
Si90    22.591068674    8.440702206   21.187093223 XXXX 1      xx      Si  0.000
Si91    19.464648652    8.426807335   21.168763102 XXXX 1      xx      Si  0.000
Si92    23.487940419    5.972409793   22.928462197 XXXX 1      xx      Si  0.000
O189    14.740280501   10.596985149   24.630552383 XXXX 1      xx      O   0.000
O190    24.960831937   10.735936866   23.590968112 XXXX 1      xx      O   0.000
O191    13.213072016    8.457123895   24.559850155 XXXX 1      xx      O   0.000
O192    14.725122597    6.303368147   24.606984974 XXXX 1      xx      O   0.000
O193    24.935567933    6.182100777   23.598823850 XXXX 1      xx      O   0.000
O194    17.156782531   10.799096805   23.601442495 XXXX 1      xx      O   0.000
O195    16.192960618    8.448281534   24.253474027 XXXX 1      xx      O   0.000
O196    16.853614670   10.148548524   26.136247422 XXXX 1      xx      O   0.000
O197    17.136570989    6.111361509   23.564782058 XXXX 1      xx      O   0.000
O198    16.848561785    6.692433556   26.110061423 XXXX 1      xx      O   0.000
O199    19.745079281   10.615932529   24.007325549 XXXX 1      xx      O   0.000
O200    21.120703835    8.392700546   24.266567054 XXXX 1      xx      O   0.000
O201    22.371271919   10.698040601   24.038748697 XXXX 1      xx      O   0.000
O202    19.721078263    6.170731973   24.054460368 XXXX 1      xx      O   0.000
O203    22.347271089    6.074728654   24.059697462 XXXX 1      xx      O   0.000
Si93    13.226967263   10.055072024   24.740533595 XXXX 1      xx      Si  0.000
Si94    13.218124902    6.857913110   24.737914951 XXXX 1      xx      Si  0.000
Si95    16.237172425   10.005807331   24.656738340 XXXX 1      xx      Si  0.000
Si96    16.225803997    6.885702851   24.641026766 XXXX 1      xx      Si  0.000
Si97    21.072702175    9.959068705   24.638408219 XXXX 1      xx      Si  0.000
Si98    21.058807305    6.832648682   24.656738340 XXXX 1      xx      Si  0.000
Si99    18.604409762   10.855940450   22.897039245 XXXX 1      xx      Si  0.000
O204    23.155719408    2.035014820   11.537551971 XXXX 1      xx      O   0.000
O205    12.935167971    1.896063104   10.497967700 XXXX 1      xx      O   0.000
O206    24.682927892    4.174876074   11.466849743 XXXX 1      xx      O   0.000
O207    23.170877312    6.328631822   11.513984562 XXXX 1      xx      O   0.000
O208    12.960431975    6.449899192   10.505823438 XXXX 1      xx      O   0.000
O209    20.739217378    1.832903164   10.508442083 XXXX 1      xx      O   0.000
O210    21.703039291    4.183718436   11.160473615 XXXX 1      xx      O   0.000
O211    21.042385238    2.483451446   13.043247010 XXXX 1      xx      O   0.000
O212    20.759428920    6.520638460   10.471781646 XXXX 1      xx      O   0.000
O213    21.047438124    5.939566413   13.017061011 XXXX 1      xx      O   0.000
O214    18.150920628    2.016067441   10.914325138 XXXX 1      xx      O   0.000
O215    16.775296074    4.239299423   11.173566642 XXXX 1      xx      O   0.000
O216    15.524727990    1.933959369   10.945748285 XXXX 1      xx      O   0.000
O217    18.174921646    6.461267996   10.961459956 XXXX 1      xx      O   0.000
O218    15.548728819    6.557271315   10.966697050 XXXX 1      xx      O   0.000
Si100   24.669032645    2.576927946   11.647533183 XXXX 1      xx      Si  0.000
Si101   24.677875007    5.774086860   11.644914539 XXXX 1      xx      Si  0.000
Si102   21.658827484    2.626192638   11.563737928 XXXX 1      xx      Si  0.000
Si103   21.670195912    5.746297119   11.548026354 XXXX 1      xx      Si  0.000
Si104   16.823297733    2.672931265   11.545407807 XXXX 1      xx      Si  0.000
Si105   16.837192604    5.799351287   11.563737928 XXXX 1      xx      Si  0.000
Si106   19.291590146    1.776059520    9.804038833 XXXX 1      xx      Si  0.000
O219    23.228985119   10.523719438   18.084052177 XXXX 1      xx      O   0.000
O220    23.367936835    0.303168002   17.044467906 XXXX 1      xx      O   0.000
O221    21.089123865   12.050927923   18.013349949 XXXX 1      xx      O   0.000
O222    18.935368117   10.538877342   18.060484768 XXXX 1      xx      O   0.000
O223    18.814100747    0.328432006   17.052323644 XXXX 1      xx      O   0.000
O224    23.431096775    8.107217408   17.054942289 XXXX 1      xx      O   0.000
O225    21.080281503    9.071039321   17.706973821 XXXX 1      xx      O   0.000
O226    22.780548493    8.410385269   19.589747216 XXXX 1      xx      O   0.000
O227    18.743361479    8.127428950   17.018281852 XXXX 1      xx      O   0.000
O228    19.324433526    8.415438154   19.563561217 XXXX 1      xx      O   0.000
O229    23.247932498    5.518920658   17.460825343 XXXX 1      xx      O   0.000
O230    21.024700515    4.143296104   17.720066848 XXXX 1      xx      O   0.000
O231    23.330040570    2.892728020   17.492248491 XXXX 1      xx      O   0.000
O232    18.802731943    5.542921676   17.507960162 XXXX 1      xx      O   0.000
O233    18.706728623    2.916728850   17.513197256 XXXX 1      xx      O   0.000
Si107   22.687071993   12.037032676   18.194033389 XXXX 1      xx      Si  0.000
Si108   19.489913079   12.045875037   18.191414745 XXXX 1      xx      Si  0.000
Si109   22.637807301    9.026827514   18.110238134 XXXX 1      xx      Si  0.000
Si110   19.517702820    9.038195942   18.094526560 XXXX 1      xx      Si  0.000
Si111   22.591068674    4.191297764   18.091908013 XXXX 1      xx      Si  0.000
Si112   19.464648652    4.205192634   18.110238134 XXXX 1      xx      Si  0.000
Si113   23.487940419    6.659590177   16.350539039 XXXX 1      xx      Si  0.000
O234    14.667014790    2.108280531    4.991051765 XXXX 1      xx      O   0.000
O235    14.528063073   12.328831968    3.951467494 XXXX 1      xx      O   0.000
O236    16.806876044    0.581072047    4.920349537 XXXX 1      xx      O   0.000
O237    18.960631792    2.093122627    4.967484356 XXXX 1      xx      O   0.000
O238    19.081899162   12.303567963    3.959323232 XXXX 1      xx      O   0.000
O239    14.464903134    4.524782561    3.961941877 XXXX 1      xx      O   0.000
O240    16.815718405    3.560960648    4.613973409 XXXX 1      xx      O   0.000
O241    15.115451415    4.221614701    6.496746804 XXXX 1      xx      O   0.000
O242    19.152638430    4.504571019    3.925281440 XXXX 1      xx      O   0.000
O243    18.571566383    4.216561815    6.470560805 XXXX 1      xx      O   0.000
O244    14.648067410    7.113079311    4.367824932 XXXX 1      xx      O   0.000
O245    16.871299393    8.488703865    4.627066436 XXXX 1      xx      O   0.000
O246    14.565959338    9.739271949    4.399248079 XXXX 1      xx      O   0.000
O247    19.093267966    7.089078293    4.414959750 XXXX 1      xx      O   0.000
O248    19.189271285    9.715271120    4.420196844 XXXX 1      xx      O   0.000
Si114   15.208927915    0.594967294    5.101032977 XXXX 1      xx      Si  0.000
Si115   18.406086829    0.586124932    5.098414333 XXXX 1      xx      Si  0.000
Si116   15.258192608    3.605172455    5.017237722 XXXX 1      xx      Si  0.000
Si117   18.378297088    3.593804027    5.001526148 XXXX 1      xx      Si  0.000
Si118   15.304931234    8.440702206    4.998907601 XXXX 1      xx      Si  0.000
Si119   18.431351257    8.426807335    5.017237722 XXXX 1      xx      Si  0.000
Si120   14.408059489    5.972409793    3.257538627 XXXX 1      xx      Si  0.000
O249    12.631999969   10.441611366    0.000000000 XXXX 1      xx      O   0.000
O250    12.631999969    6.471373767    0.000000000 XXXX 1      xx      O   0.000
O251    12.631999969    2.190388603   13.093000412 XXXX 1      xx      O   0.000
O252    12.631999969    6.160626202   13.093000412 XXXX 1      xx      O   0.000
O253    14.822388573    0.000000000    6.546500206 XXXX 1      xx      O   0.000
O254    18.792626171    0.000000000    6.546500206 XXXX 1      xx      O   0.000
O255    23.073611336    0.000000000   19.639500618 XXXX 1      xx      O   0.000
O256    19.103373737    0.000000000   19.639500618 XXXX 1      xx      O   0.000
Si121   19.291590334    5.972409605    3.273250103 XXXX 1      xx      Si  0.000
Si122   14.389111263   10.874888676    3.273250103 XXXX 1      xx      Si  0.000
Si123   18.604409574    6.659590365   16.366250515 XXXX 1      xx      Si  0.000
Si124   23.506888646    1.757111293   16.366250515 XXXX 1      xx      Si  0.000
Si125   19.291590334    6.659590365    9.819750309 XXXX 1      xx      Si  0.000
Si126   14.389111263    1.757111293    9.819750309 XXXX 1      xx      Si  0.000
Si127   18.604409574    5.972409605   22.912750721 XXXX 1      xx      Si  0.000
Si128   23.506888646   10.874888676   22.912750721 XXXX 1      xx      Si  0.000
O257    10.523719438   23.228985119    1.555448441 XXXX 1      xx      O   0.000
O258     0.303168002   23.367936835    2.595032712 XXXX 1      xx      O   0.000
O259    12.050927923   21.089123865    1.626150669 XXXX 1      xx      O   0.000
O260    10.538877342   18.935368117    1.579015850 XXXX 1      xx      O   0.000
O261     0.328432006   18.814100747    2.587176974 XXXX 1      xx      O   0.000
O262     8.107217408   23.431096775    2.584558329 XXXX 1      xx      O   0.000
O263     9.071039321   21.080281503    1.932526797 XXXX 1      xx      O   0.000
O264     8.410385269   22.780548493    0.049753402 XXXX 1      xx      O   0.000
O265     8.127428950   18.743361479    2.621218766 XXXX 1      xx      O   0.000
O266     8.415438154   19.324433526    0.075939401 XXXX 1      xx      O   0.000
O267     5.518920658   23.247932498    2.178675274 XXXX 1      xx      O   0.000
O268     4.143296104   21.024700515    1.919433770 XXXX 1      xx      O   0.000
O269     2.892728020   23.330040570    2.147252127 XXXX 1      xx      O   0.000
O270     5.542921676   18.802731943    2.131540456 XXXX 1      xx      O   0.000
O271     2.916728850   18.706728623    2.126303362 XXXX 1      xx      O   0.000
Si129   12.037032676   22.687071993    1.445467229 XXXX 1      xx      Si  0.000
Si130   12.045875037   19.489913079    1.448085873 XXXX 1      xx      Si  0.000
Si131    9.026827514   22.637807301    1.529262484 XXXX 1      xx      Si  0.000
Si132    9.038195942   19.517702820    1.544974058 XXXX 1      xx      Si  0.000
Si133    4.191297764   22.591068674    1.547592605 XXXX 1      xx      Si  0.000
Si134    4.205192634   19.464648652    1.529262484 XXXX 1      xx      Si  0.000
Si135    6.659590177   23.487940419    3.288961579 XXXX 1      xx      Si  0.000
O272     2.108280531   14.667014790   14.648448853 XXXX 1      xx      O   0.000
O273    12.328831968   14.528063073   15.688033124 XXXX 1      xx      O   0.000
O274     0.581072047   16.806876044   14.719151081 XXXX 1      xx      O   0.000
O275     2.093122627   18.960631792   14.672016262 XXXX 1      xx      O   0.000
O276    12.303567963   19.081899162   15.680177386 XXXX 1      xx      O   0.000
O277     4.524782561   14.464903134   15.677558741 XXXX 1      xx      O   0.000
O278     3.560960648   16.815718405   15.025527209 XXXX 1      xx      O   0.000
O279     4.221614701   15.115451415   13.142753814 XXXX 1      xx      O   0.000
O280     4.504571019   19.152638430   15.714219178 XXXX 1      xx      O   0.000
O281     4.216561815   18.571566383   13.168939813 XXXX 1      xx      O   0.000
O282     7.113079311   14.648067410   15.271675686 XXXX 1      xx      O   0.000
O283     8.488703865   16.871299393   15.012434182 XXXX 1      xx      O   0.000
O284     9.739271949   14.565959338   15.240252539 XXXX 1      xx      O   0.000
O285     7.089078293   19.093267966   15.224540868 XXXX 1      xx      O   0.000
O286     9.715271120   19.189271285   15.219303774 XXXX 1      xx      O   0.000
Si136    0.594967294   15.208927915   14.538467641 XXXX 1      xx      Si  0.000
Si137    0.586124932   18.406086829   14.541086285 XXXX 1      xx      Si  0.000
Si138    3.605172455   15.258192608   14.622262896 XXXX 1      xx      Si  0.000
Si139    3.593804027   18.378297088   14.637974470 XXXX 1      xx      Si  0.000
Si140    8.440702206   15.304931234   14.640593017 XXXX 1      xx      Si  0.000
Si141    8.426807335   18.431351257   14.622262896 XXXX 1      xx      Si  0.000
Si142    5.972409793   14.408059489   16.381961991 XXXX 1      xx      Si  0.000
O287     2.035014820   23.155719408    8.101948647 XXXX 1      xx      O   0.000
O288     1.896063104   12.935167971    9.141532918 XXXX 1      xx      O   0.000
O289     4.174876074   24.682927892    8.172650875 XXXX 1      xx      O   0.000
O290     6.328631822   23.170877312    8.125516056 XXXX 1      xx      O   0.000
O291     6.449899192   12.960431975    9.133677180 XXXX 1      xx      O   0.000
O292     1.832903164   20.739217378    9.131058535 XXXX 1      xx      O   0.000
O293     4.183718436   21.703039291    8.479027003 XXXX 1      xx      O   0.000
O294     2.483451446   21.042385238    6.596253608 XXXX 1      xx      O   0.000
O295     6.520638460   20.759428920    9.167718972 XXXX 1      xx      O   0.000
O296     5.939566413   21.047438124    6.622439607 XXXX 1      xx      O   0.000
O297     2.016067441   18.150920628    8.725175480 XXXX 1      xx      O   0.000
O298     4.239299423   16.775296074    8.465933976 XXXX 1      xx      O   0.000
O299     1.933959369   15.524727990    8.693752333 XXXX 1      xx      O   0.000
O300     6.461267996   18.174921646    8.678040662 XXXX 1      xx      O   0.000
O301     6.557271315   15.548728819    8.672803568 XXXX 1      xx      O   0.000
Si143    2.576927946   24.669032645    7.991967435 XXXX 1      xx      Si  0.000
Si144    5.774086860   24.677875007    7.994586079 XXXX 1      xx      Si  0.000
Si145    2.626192638   21.658827484    8.075762690 XXXX 1      xx      Si  0.000
Si146    5.746297119   21.670195912    8.091474264 XXXX 1      xx      Si  0.000
Si147    2.672931265   16.823297733    8.094092811 XXXX 1      xx      Si  0.000
Si148    5.799351287   16.837192604    8.075762690 XXXX 1      xx      Si  0.000
Si149    1.776059520   19.291590146    9.835461785 XXXX 1      xx      Si  0.000
O302    10.596985149   14.740280501   21.194949058 XXXX 1      xx      O   0.000
O303    10.735936866   24.960831937   22.234533330 XXXX 1      xx      O   0.000
O304     8.457123895   13.213072016   21.265651287 XXXX 1      xx      O   0.000
O305     6.303368147   14.725122597   21.218516468 XXXX 1      xx      O   0.000
O306     6.182100777   24.935567933   22.226677592 XXXX 1      xx      O   0.000
O307    10.799096805   17.156782531   22.224058947 XXXX 1      xx      O   0.000
O308     8.448281534   16.192960618   21.572027415 XXXX 1      xx      O   0.000
O309    10.148548524   16.853614670   19.689254020 XXXX 1      xx      O   0.000
O310     6.111361509   17.136570989   22.260719384 XXXX 1      xx      O   0.000
O311     6.692433556   16.848561785   19.715440019 XXXX 1      xx      O   0.000
O312    10.615932529   19.745079281   21.818175892 XXXX 1      xx      O   0.000
O313     8.392700546   21.120703835   21.558934388 XXXX 1      xx      O   0.000
O314    10.698040601   22.371271919   21.786752745 XXXX 1      xx      O   0.000
O315     6.170731973   19.721078263   21.771041074 XXXX 1      xx      O   0.000
O316     6.074728654   22.347271089   21.765803980 XXXX 1      xx      O   0.000
Si150   10.055072024   13.226967263   21.084967847 XXXX 1      xx      Si  0.000
Si151    6.857913110   13.218124902   21.087586491 XXXX 1      xx      Si  0.000
Si152   10.005807331   16.237172425   21.168763102 XXXX 1      xx      Si  0.000
Si153    6.885702851   16.225803997   21.184474676 XXXX 1      xx      Si  0.000
Si154    9.959068705   21.072702175   21.187093223 XXXX 1      xx      Si  0.000
Si155    6.832648682   21.058807305   21.168763102 XXXX 1      xx      Si  0.000
Si156   10.855940450   18.604409762   22.928462197 XXXX 1      xx      Si  0.000
O317     2.108280531   23.228985119   24.630552383 XXXX 1      xx      O   0.000
O318    12.328831968   23.367936835   23.590968112 XXXX 1      xx      O   0.000
O319     0.581072047   21.089123865   24.559850155 XXXX 1      xx      O   0.000
O320     2.093122627   18.935368117   24.606984974 XXXX 1      xx      O   0.000
O321    12.303567963   18.814100747   23.598823850 XXXX 1      xx      O   0.000
O322     4.524782561   23.431096775   23.601442495 XXXX 1      xx      O   0.000
O323     3.560960648   21.080281503   24.253474027 XXXX 1      xx      O   0.000
O324     4.221614701   22.780548493   26.136247422 XXXX 1      xx      O   0.000
O325     4.504571019   18.743361479   23.564782058 XXXX 1      xx      O   0.000
O326     4.216561815   19.324433526   26.110061423 XXXX 1      xx      O   0.000
O327     7.113079311   23.247932498   24.007325549 XXXX 1      xx      O   0.000
O328     8.488703865   21.024700515   24.266567054 XXXX 1      xx      O   0.000
O329     9.739271949   23.330040570   24.038748697 XXXX 1      xx      O   0.000
O330     7.089078293   18.802731943   24.054460368 XXXX 1      xx      O   0.000
O331     9.715271120   18.706728623   24.059697462 XXXX 1      xx      O   0.000
Si157    0.594967294   22.687071993   24.740533595 XXXX 1      xx      Si  0.000
Si158    0.586124932   19.489913079   24.737914951 XXXX 1      xx      Si  0.000
Si159    3.605172455   22.637807301   24.656738340 XXXX 1      xx      Si  0.000
Si160    3.593804027   19.517702820   24.641026766 XXXX 1      xx      Si  0.000
Si161    8.440702206   22.591068674   24.638408219 XXXX 1      xx      Si  0.000
Si162    8.426807335   19.464648652   24.656738340 XXXX 1      xx      Si  0.000
Si163    5.972409793   23.487940419   22.897039245 XXXX 1      xx      Si  0.000
O332    10.523719438   14.667014790   11.537551971 XXXX 1      xx      O   0.000
O333     0.303168002   14.528063073   10.497967700 XXXX 1      xx      O   0.000
O334    12.050927923   16.806876044   11.466849743 XXXX 1      xx      O   0.000
O335    10.538877342   18.960631792   11.513984562 XXXX 1      xx      O   0.000
O336     0.328432006   19.081899162   10.505823438 XXXX 1      xx      O   0.000
O337     8.107217408   14.464903134   10.508442083 XXXX 1      xx      O   0.000
O338     9.071039321   16.815718405   11.160473615 XXXX 1      xx      O   0.000
O339     8.410385269   15.115451415   13.043247010 XXXX 1      xx      O   0.000
O340     8.127428950   19.152638430   10.471781646 XXXX 1      xx      O   0.000
O341     8.415438154   18.571566383   13.017061011 XXXX 1      xx      O   0.000
O342     5.518920658   14.648067410   10.914325138 XXXX 1      xx      O   0.000
O343     4.143296104   16.871299393   11.173566642 XXXX 1      xx      O   0.000
O344     2.892728020   14.565959338   10.945748285 XXXX 1      xx      O   0.000
O345     5.542921676   19.093267966   10.961459956 XXXX 1      xx      O   0.000
O346     2.916728850   19.189271285   10.966697050 XXXX 1      xx      O   0.000
Si164   12.037032676   15.208927915   11.647533183 XXXX 1      xx      Si  0.000
Si165   12.045875037   18.406086829   11.644914539 XXXX 1      xx      Si  0.000
Si166    9.026827514   15.258192608   11.563737928 XXXX 1      xx      Si  0.000
Si167    9.038195942   18.378297088   11.548026354 XXXX 1      xx      Si  0.000
Si168    4.191297764   15.304931234   11.545407807 XXXX 1      xx      Si  0.000
Si169    4.205192634   18.431351257   11.563737928 XXXX 1      xx      Si  0.000
Si170    6.659590177   14.408059489    9.804038833 XXXX 1      xx      Si  0.000
O347    10.596985149   23.155719408   18.084052177 XXXX 1      xx      O   0.000
O348    10.735936866   12.935167971   17.044467906 XXXX 1      xx      O   0.000
O349     8.457123895   24.682927892   18.013349949 XXXX 1      xx      O   0.000
O350     6.303368147   23.170877312   18.060484768 XXXX 1      xx      O   0.000
O351     6.182100777   12.960431975   17.052323644 XXXX 1      xx      O   0.000
O352    10.799096805   20.739217378   17.054942289 XXXX 1      xx      O   0.000
O353     8.448281534   21.703039291   17.706973821 XXXX 1      xx      O   0.000
O354    10.148548524   21.042385238   19.589747216 XXXX 1      xx      O   0.000
O355     6.111361509   20.759428920   17.018281852 XXXX 1      xx      O   0.000
O356     6.692433556   21.047438124   19.563561217 XXXX 1      xx      O   0.000
O357    10.615932529   18.150920628   17.460825343 XXXX 1      xx      O   0.000
O358     8.392700546   16.775296074   17.720066848 XXXX 1      xx      O   0.000
O359    10.698040601   15.524727990   17.492248491 XXXX 1      xx      O   0.000
O360     6.170731973   18.174921646   17.507960162 XXXX 1      xx      O   0.000
O361     6.074728654   15.548728819   17.513197256 XXXX 1      xx      O   0.000
Si171   10.055072024   24.669032645   18.194033389 XXXX 1      xx      Si  0.000
Si172    6.857913110   24.677875007   18.191414745 XXXX 1      xx      Si  0.000
Si173   10.005807331   21.658827484   18.110238134 XXXX 1      xx      Si  0.000
Si174    6.885702851   21.670195912   18.094526560 XXXX 1      xx      Si  0.000
Si175    9.959068705   16.823297733   18.091908013 XXXX 1      xx      Si  0.000
Si176    6.832648682   16.837192604   18.110238134 XXXX 1      xx      Si  0.000
Si177   10.855940450   19.291590146   16.350539039 XXXX 1      xx      Si  0.000
O362     2.035014820   14.740280501    4.991051765 XXXX 1      xx      O   0.000
O363     1.896063104   24.960831937    3.951467494 XXXX 1      xx      O   0.000
O364     4.174876074   13.213072016    4.920349537 XXXX 1      xx      O   0.000
O365     6.328631822   14.725122597    4.967484356 XXXX 1      xx      O   0.000
O366     6.449899192   24.935567933    3.959323232 XXXX 1      xx      O   0.000
O367     1.832903164   17.156782531    3.961941877 XXXX 1      xx      O   0.000
O368     4.183718436   16.192960618    4.613973409 XXXX 1      xx      O   0.000
O369     2.483451446   16.853614670    6.496746804 XXXX 1      xx      O   0.000
O370     6.520638460   17.136570989    3.925281440 XXXX 1      xx      O   0.000
O371     5.939566413   16.848561785    6.470560805 XXXX 1      xx      O   0.000
O372     2.016067441   19.745079281    4.367824932 XXXX 1      xx      O   0.000
O373     4.239299423   21.120703835    4.627066436 XXXX 1      xx      O   0.000
O374     1.933959369   22.371271919    4.399248079 XXXX 1      xx      O   0.000
O375     6.461267996   19.721078263    4.414959750 XXXX 1      xx      O   0.000
O376     6.557271315   22.347271089    4.420196844 XXXX 1      xx      O   0.000
Si178    2.576927946   13.226967263    5.101032977 XXXX 1      xx      Si  0.000
Si179    5.774086860   13.218124902    5.098414333 XXXX 1      xx      Si  0.000
Si180    2.626192638   16.237172425    5.017237722 XXXX 1      xx      Si  0.000
Si181    5.746297119   16.225803997    5.001526148 XXXX 1      xx      Si  0.000
Si182    2.672931265   21.072702175    4.998907601 XXXX 1      xx      Si  0.000
Si183    5.799351287   21.058807305    5.017237722 XXXX 1      xx      Si  0.000
Si184    1.776059520   18.604409762    3.257538627 XXXX 1      xx      Si  0.000
O377     0.000000000   23.073611336    0.000000000 XXXX 1      xx      O   0.000
O378     0.000000000   19.103373737    0.000000000 XXXX 1      xx      O   0.000
O379     0.000000000   14.822388573   13.093000412 XXXX 1      xx      O   0.000
O380     0.000000000   18.792626171   13.093000412 XXXX 1      xx      O   0.000
O381     2.190388603   12.631999969    6.546500206 XXXX 1      xx      O   0.000
O382     6.160626202   12.631999969    6.546500206 XXXX 1      xx      O   0.000
O383    10.441611366   12.631999969   19.639500618 XXXX 1      xx      O   0.000
O384     6.471373767   12.631999969   19.639500618 XXXX 1      xx      O   0.000
Si185    6.659590365   18.604409574    3.273250103 XXXX 1      xx      Si  0.000
Si186    1.757111293   23.506888646    3.273250103 XXXX 1      xx      Si  0.000
Si187    5.972409605   19.291590334   16.366250515 XXXX 1      xx      Si  0.000
Si188   10.874888676   14.389111263   16.366250515 XXXX 1      xx      Si  0.000
Si189    6.659590365   19.291590334    9.819750309 XXXX 1      xx      Si  0.000
Si190    1.757111293   14.389111263    9.819750309 XXXX 1      xx      Si  0.000
Si191    5.972409605   18.604409574   22.912750721 XXXX 1      xx      Si  0.000
Si192   10.874888676   23.506888646   22.912750721 XXXX 1      xx      Si  0.000
O385    23.155719408   23.228985119    1.555448441 XXXX 1      xx      O   0.000
O386    12.935167971   23.367936835    2.595032712 XXXX 1      xx      O   0.000
O387    24.682927892   21.089123865    1.626150669 XXXX 1      xx      O   0.000
O388    23.170877312   18.935368117    1.579015850 XXXX 1      xx      O   0.000
O389    12.960431975   18.814100747    2.587176974 XXXX 1      xx      O   0.000
O390    20.739217378   23.431096775    2.584558329 XXXX 1      xx      O   0.000
O391    21.703039291   21.080281503    1.932526797 XXXX 1      xx      O   0.000
O392    21.042385238   22.780548493    0.049753402 XXXX 1      xx      O   0.000
O393    20.759428920   18.743361479    2.621218766 XXXX 1      xx      O   0.000
O394    21.047438124   19.324433526    0.075939401 XXXX 1      xx      O   0.000
O395    18.150920628   23.247932498    2.178675274 XXXX 1      xx      O   0.000
O396    16.775296074   21.024700515    1.919433770 XXXX 1      xx      O   0.000
O397    15.524727990   23.330040570    2.147252127 XXXX 1      xx      O   0.000
O398    18.174921646   18.802731943    2.131540456 XXXX 1      xx      O   0.000
O399    15.548728819   18.706728623    2.126303362 XXXX 1      xx      O   0.000
Si193   24.669032645   22.687071993    1.445467229 XXXX 1      xx      Si  0.000
Si194   24.677875007   19.489913079    1.448085873 XXXX 1      xx      Si  0.000
Si195   21.658827484   22.637807301    1.529262484 XXXX 1      xx      Si  0.000
Si196   21.670195912   19.517702820    1.544974058 XXXX 1      xx      Si  0.000
Si197   16.823297733   22.591068674    1.547592605 XXXX 1      xx      Si  0.000
Si198   16.837192604   19.464648652    1.529262484 XXXX 1      xx      Si  0.000
Si199   19.291590146   23.487940419    3.288961579 XXXX 1      xx      Si  0.000
O400    14.740280501   14.667014790   14.648448853 XXXX 1      xx      O   0.000
O401    24.960831937   14.528063073   15.688033124 XXXX 1      xx      O   0.000
O402    13.213072016   16.806876044   14.719151081 XXXX 1      xx      O   0.000
O403    14.725122597   18.960631792   14.672016262 XXXX 1      xx      O   0.000
O404    24.935567933   19.081899162   15.680177386 XXXX 1      xx      O   0.000
O405    17.156782531   14.464903134   15.677558741 XXXX 1      xx      O   0.000
O406    16.192960618   16.815718405   15.025527209 XXXX 1      xx      O   0.000
O407    16.853614670   15.115451415   13.142753814 XXXX 1      xx      O   0.000
O408    17.136570989   19.152638430   15.714219178 XXXX 1      xx      O   0.000
O409    16.848561785   18.571566383   13.168939813 XXXX 1      xx      O   0.000
O410    19.745079281   14.648067410   15.271675686 XXXX 1      xx      O   0.000
O411    21.120703835   16.871299393   15.012434182 XXXX 1      xx      O   0.000
O412    22.371271919   14.565959338   15.240252539 XXXX 1      xx      O   0.000
O413    19.721078263   19.093267966   15.224540868 XXXX 1      xx      O   0.000
O414    22.347271089   19.189271285   15.219303774 XXXX 1      xx      O   0.000
Si200   13.226967263   15.208927915   14.538467641 XXXX 1      xx      Si  0.000
Si201   13.218124902   18.406086829   14.541086285 XXXX 1      xx      Si  0.000
Si202   16.237172425   15.258192608   14.622262896 XXXX 1      xx      Si  0.000
Si203   16.225803997   18.378297088   14.637974470 XXXX 1      xx      Si  0.000
Si204   21.072702175   15.304931234   14.640593017 XXXX 1      xx      Si  0.000
Si205   21.058807305   18.431351257   14.622262896 XXXX 1      xx      Si  0.000
Si206   18.604409762   14.408059489   16.381961991 XXXX 1      xx      Si  0.000
O415    14.667014790   23.155719408    8.101948647 XXXX 1      xx      O   0.000
O416    14.528063073   12.935167971    9.141532918 XXXX 1      xx      O   0.000
O417    16.806876044   24.682927892    8.172650875 XXXX 1      xx      O   0.000
O418    18.960631792   23.170877312    8.125516056 XXXX 1      xx      O   0.000
O419    19.081899162   12.960431975    9.133677180 XXXX 1      xx      O   0.000
O420    14.464903134   20.739217378    9.131058535 XXXX 1      xx      O   0.000
O421    16.815718405   21.703039291    8.479027003 XXXX 1      xx      O   0.000
O422    15.115451415   21.042385238    6.596253608 XXXX 1      xx      O   0.000
O423    19.152638430   20.759428920    9.167718972 XXXX 1      xx      O   0.000
O424    18.571566383   21.047438124    6.622439607 XXXX 1      xx      O   0.000
O425    14.648067410   18.150920628    8.725175480 XXXX 1      xx      O   0.000
O426    16.871299393   16.775296074    8.465933976 XXXX 1      xx      O   0.000
O427    14.565959338   15.524727990    8.693752333 XXXX 1      xx      O   0.000
O428    19.093267966   18.174921646    8.678040662 XXXX 1      xx      O   0.000
O429    19.189271285   15.548728819    8.672803568 XXXX 1      xx      O   0.000
Si207   15.208927915   24.669032645    7.991967435 XXXX 1      xx      Si  0.000
Si208   18.406086829   24.677875007    7.994586079 XXXX 1      xx      Si  0.000
Si209   15.258192608   21.658827484    8.075762690 XXXX 1      xx      Si  0.000
Si210   18.378297088   21.670195912    8.091474264 XXXX 1      xx      Si  0.000
Si211   15.304931234   16.823297733    8.094092811 XXXX 1      xx      Si  0.000
Si212   18.431351257   16.837192604    8.075762690 XXXX 1      xx      Si  0.000
Si213   14.408059489   19.291590146    9.835461785 XXXX 1      xx      Si  0.000
O430    23.228985119   14.740280501   21.194949058 XXXX 1      xx      O   0.000
O431    23.367936835   24.960831937   22.234533330 XXXX 1      xx      O   0.000
O432    21.089123865   13.213072016   21.265651287 XXXX 1      xx      O   0.000
O433    18.935368117   14.725122597   21.218516468 XXXX 1      xx      O   0.000
O434    18.814100747   24.935567933   22.226677592 XXXX 1      xx      O   0.000
O435    23.431096775   17.156782531   22.224058947 XXXX 1      xx      O   0.000
O436    21.080281503   16.192960618   21.572027415 XXXX 1      xx      O   0.000
O437    22.780548493   16.853614670   19.689254020 XXXX 1      xx      O   0.000
O438    18.743361479   17.136570989   22.260719384 XXXX 1      xx      O   0.000
O439    19.324433526   16.848561785   19.715440019 XXXX 1      xx      O   0.000
O440    23.247932498   19.745079281   21.818175892 XXXX 1      xx      O   0.000
O441    21.024700515   21.120703835   21.558934388 XXXX 1      xx      O   0.000
O442    23.330040570   22.371271919   21.786752745 XXXX 1      xx      O   0.000
O443    18.802731943   19.721078263   21.771041074 XXXX 1      xx      O   0.000
O444    18.706728623   22.347271089   21.765803980 XXXX 1      xx      O   0.000
Si214   22.687071993   13.226967263   21.084967847 XXXX 1      xx      Si  0.000
Si215   19.489913079   13.218124902   21.087586491 XXXX 1      xx      Si  0.000
Si216   22.637807301   16.237172425   21.168763102 XXXX 1      xx      Si  0.000
Si217   19.517702820   16.225803997   21.184474676 XXXX 1      xx      Si  0.000
Si218   22.591068674   21.072702175   21.187093223 XXXX 1      xx      Si  0.000
Si219   19.464648652   21.058807305   21.168763102 XXXX 1      xx      Si  0.000
Si220   23.487940419   18.604409762   22.928462197 XXXX 1      xx      Si  0.000
O445    14.740280501   23.228985119   24.630552383 XXXX 1      xx      O   0.000
O446    24.960831937   23.367936835   23.590968112 XXXX 1      xx      O   0.000
O447    13.213072016   21.089123865   24.559850155 XXXX 1      xx      O   0.000
O448    14.725122597   18.935368117   24.606984974 XXXX 1      xx      O   0.000
O449    24.935567933   18.814100747   23.598823850 XXXX 1      xx      O   0.000
O450    17.156782531   23.431096775   23.601442495 XXXX 1      xx      O   0.000
O451    16.192960618   21.080281503   24.253474027 XXXX 1      xx      O   0.000
O452    16.853614670   22.780548493   26.136247422 XXXX 1      xx      O   0.000
O453    17.136570989   18.743361479   23.564782058 XXXX 1      xx      O   0.000
O454    16.848561785   19.324433526   26.110061423 XXXX 1      xx      O   0.000
O455    19.745079281   23.247932498   24.007325549 XXXX 1      xx      O   0.000
O456    21.120703835   21.024700515   24.266567054 XXXX 1      xx      O   0.000
O457    22.371271919   23.330040570   24.038748697 XXXX 1      xx      O   0.000
O458    19.721078263   18.802731943   24.054460368 XXXX 1      xx      O   0.000
O459    22.347271089   18.706728623   24.059697462 XXXX 1      xx      O   0.000
Si221   13.226967263   22.687071993   24.740533595 XXXX 1      xx      Si  0.000
Si222   13.218124902   19.489913079   24.737914951 XXXX 1      xx      Si  0.000
Si223   16.237172425   22.637807301   24.656738340 XXXX 1      xx      Si  0.000
Si224   16.225803997   19.517702820   24.641026766 XXXX 1      xx      Si  0.000
Si225   21.072702175   22.591068674   24.638408219 XXXX 1      xx      Si  0.000
Si226   21.058807305   19.464648652   24.656738340 XXXX 1      xx      Si  0.000
Si227   18.604409762   23.487940419   22.897039245 XXXX 1      xx      Si  0.000
O460    23.155719408   14.667014790   11.537551971 XXXX 1      xx      O   0.000
O461    12.935167971   14.528063073   10.497967700 XXXX 1      xx      O   0.000
O462    24.682927892   16.806876044   11.466849743 XXXX 1      xx      O   0.000
O463    23.170877312   18.960631792   11.513984562 XXXX 1      xx      O   0.000
O464    12.960431975   19.081899162   10.505823438 XXXX 1      xx      O   0.000
O465    20.739217378   14.464903134   10.508442083 XXXX 1      xx      O   0.000
O466    21.703039291   16.815718405   11.160473615 XXXX 1      xx      O   0.000
O467    21.042385238   15.115451415   13.043247010 XXXX 1      xx      O   0.000
O468    20.759428920   19.152638430   10.471781646 XXXX 1      xx      O   0.000
O469    21.047438124   18.571566383   13.017061011 XXXX 1      xx      O   0.000
O470    18.150920628   14.648067410   10.914325138 XXXX 1      xx      O   0.000
O471    16.775296074   16.871299393   11.173566642 XXXX 1      xx      O   0.000
O472    15.524727990   14.565959338   10.945748285 XXXX 1      xx      O   0.000
O473    18.174921646   19.093267966   10.961459956 XXXX 1      xx      O   0.000
O474    15.548728819   19.189271285   10.966697050 XXXX 1      xx      O   0.000
Si228   24.669032645   15.208927915   11.647533183 XXXX 1      xx      Si  0.000
Si229   24.677875007   18.406086829   11.644914539 XXXX 1      xx      Si  0.000
Si230   21.658827484   15.258192608   11.563737928 XXXX 1      xx      Si  0.000
Si231   21.670195912   18.378297088   11.548026354 XXXX 1      xx      Si  0.000
Si232   16.823297733   15.304931234   11.545407807 XXXX 1      xx      Si  0.000
Si233   16.837192604   18.431351257   11.563737928 XXXX 1      xx      Si  0.000
Si234   19.291590146   14.408059489    9.804038833 XXXX 1      xx      Si  0.000
O475    23.228985119   23.155719408   18.084052177 XXXX 1      xx      O   0.000
O476    23.367936835   12.935167971   17.044467906 XXXX 1      xx      O   0.000
O477    21.089123865   24.682927892   18.013349949 XXXX 1      xx      O   0.000
O478    18.935368117   23.170877312   18.060484768 XXXX 1      xx      O   0.000
O479    18.814100747   12.960431975   17.052323644 XXXX 1      xx      O   0.000
O480    23.431096775   20.739217378   17.054942289 XXXX 1      xx      O   0.000
O481    21.080281503   21.703039291   17.706973821 XXXX 1      xx      O   0.000
O482    22.780548493   21.042385238   19.589747216 XXXX 1      xx      O   0.000
O483    18.743361479   20.759428920   17.018281852 XXXX 1      xx      O   0.000
O484    19.324433526   21.047438124   19.563561217 XXXX 1      xx      O   0.000
O485    23.247932498   18.150920628   17.460825343 XXXX 1      xx      O   0.000
O486    21.024700515   16.775296074   17.720066848 XXXX 1      xx      O   0.000
O487    23.330040570   15.524727990   17.492248491 XXXX 1      xx      O   0.000
O488    18.802731943   18.174921646   17.507960162 XXXX 1      xx      O   0.000
O489    18.706728623   15.548728819   17.513197256 XXXX 1      xx      O   0.000
Si235   22.687071993   24.669032645   18.194033389 XXXX 1      xx      Si  0.000
Si236   19.489913079   24.677875007   18.191414745 XXXX 1      xx      Si  0.000
Si237   22.637807301   21.658827484   18.110238134 XXXX 1      xx      Si  0.000
Si238   19.517702820   21.670195912   18.094526560 XXXX 1      xx      Si  0.000
Si239   22.591068674   16.823297733   18.091908013 XXXX 1      xx      Si  0.000
Si240   19.464648652   16.837192604   18.110238134 XXXX 1      xx      Si  0.000
Si241   23.487940419   19.291590146   16.350539039 XXXX 1      xx      Si  0.000
O490    14.667014790   14.740280501    4.991051765 XXXX 1      xx      O   0.000
O491    14.528063073   24.960831937    3.951467494 XXXX 1      xx      O   0.000
O492    16.806876044   13.213072016    4.920349537 XXXX 1      xx      O   0.000
O493    18.960631792   14.725122597    4.967484356 XXXX 1      xx      O   0.000
O494    19.081899162   24.935567933    3.959323232 XXXX 1      xx      O   0.000
O495    14.464903134   17.156782531    3.961941877 XXXX 1      xx      O   0.000
O496    16.815718405   16.192960618    4.613973409 XXXX 1      xx      O   0.000
O497    15.115451415   16.853614670    6.496746804 XXXX 1      xx      O   0.000
O498    19.152638430   17.136570989    3.925281440 XXXX 1      xx      O   0.000
O499    18.571566383   16.848561785    6.470560805 XXXX 1      xx      O   0.000
O500    14.648067410   19.745079281    4.367824932 XXXX 1      xx      O   0.000
O501    16.871299393   21.120703835    4.627066436 XXXX 1      xx      O   0.000
O502    14.565959338   22.371271919    4.399248079 XXXX 1      xx      O   0.000
O503    19.093267966   19.721078263    4.414959750 XXXX 1      xx      O   0.000
O504    19.189271285   22.347271089    4.420196844 XXXX 1      xx      O   0.000
Si242   15.208927915   13.226967263    5.101032977 XXXX 1      xx      Si  0.000
Si243   18.406086829   13.218124902    5.098414333 XXXX 1      xx      Si  0.000
Si244   15.258192608   16.237172425    5.017237722 XXXX 1      xx      Si  0.000
Si245   18.378297088   16.225803997    5.001526148 XXXX 1      xx      Si  0.000
Si246   15.304931234   21.072702175    4.998907601 XXXX 1      xx      Si  0.000
Si247   18.431351257   21.058807305    5.017237722 XXXX 1      xx      Si  0.000
Si248   14.408059489   18.604409762    3.257538627 XXXX 1      xx      Si  0.000
O505    12.631999969   23.073611336    0.000000000 XXXX 1      xx      O   0.000
O506    12.631999969   19.103373737    0.000000000 XXXX 1      xx      O   0.000
O507    12.631999969   14.822388573   13.093000412 XXXX 1      xx      O   0.000
O508    12.631999969   18.792626171   13.093000412 XXXX 1      xx      O   0.000
O509    14.822388573   12.631999969    6.546500206 XXXX 1      xx      O   0.000
O510    18.792626171   12.631999969    6.546500206 XXXX 1      xx      O   0.000
O511    23.073611336   12.631999969   19.639500618 XXXX 1      xx      O   0.000
O512    19.103373737   12.631999969   19.639500618 XXXX 1      xx      O   0.000
Si249   19.291590334   18.604409574    3.273250103 XXXX 1      xx      Si  0.000
Si250   14.389111263   23.506888646    3.273250103 XXXX 1      xx      Si  0.000
Si251   18.604409574   19.291590334   16.366250515 XXXX 1      xx      Si  0.000
Si252   23.506888646   14.389111263   16.366250515 XXXX 1      xx      Si  0.000
Si253   19.291590334   19.291590334    9.819750309 XXXX 1      xx      Si  0.000
Si254   14.389111263   14.389111263    9.819750309 XXXX 1      xx      Si  0.000
Si255   18.604409574   18.604409574   22.912750721 XXXX 1      xx      Si  0.000
Si256   23.506888646   23.506888646   22.912750721 XXXX 1      xx      Si  0.000
end
end
