# Supplementary material for: Reminiscent capillarity in subnanopores
Source: Nat Commun. 2019 Oct 11;10:4642. doi: 10.1038/s41467-019-12418-9 (PMC6789112; doi:10.1038/s41467-019-12418-9)
Supplement: Supplementary file 5 — Supplementary Data 2 [file 41467_2019_12418_MOESM5_ESM.zip]

Archive with 1 entries (1 files):
- NCOMMS-19-15290B Supplementary Data 2.txt
