# Supplementary material for: Reminiscent capillarity in subnanopores
Source: Nat Commun. 2019 Oct 11;10:4642. doi: 10.1038/s41467-019-12418-9 (PMC6789112; doi:10.1038/s41467-019-12418-9)
Supplement: Supplementary file 5 — Supplementary Data 2 [file 41467_2019_12418_MOESM5_ESM.zip › NCOMMS-19-15290B Supplementary Data 2.txt]

!BIOSYM archive 3
PBC=ON
Materials Studio Generated CAR File
!DATE Thu Jul 20 17:21:04 2017
PBC   27.0358   27.0358   29.0626   90.0000   90.0000  120.0000 (P1)
Si      11.983653211    2.650437383    1.527237723 CORE 1      si      Si  4.000
Si      25.501553211    2.650437383    1.527237723 CORE 2      si      Si  4.000
Si       5.224703211   14.357282189    1.527237723 CORE 3      si      Si  4.000
Si      18.742603211   14.357282189    1.527237723 CORE 4      si      Si  4.000
Si      11.983653211    2.650437383   16.058537723 CORE 5      si      Si  4.000
Si      25.501553211    2.650437383   16.058537723 CORE 6      si      Si  4.000
Si       5.224703211   14.357282189   16.058537723 CORE 7      si      Si  4.000
Si      18.742603211   14.357282189   16.058537723 CORE 8      si      Si  4.000
Si       5.224683707    6.552730245    6.370998352 CORE 9      si      Si  4.000
Si      18.742583707    6.552730245    6.370998352 CORE 10     si      Si  4.000
Si      -1.534266293   18.259575051    6.370998352 CORE 11     si      Si  4.000
Si      11.983633707   18.259575051    6.370998352 CORE 12     si      Si  4.000
Si       5.224683707    6.552730245   20.902298352 CORE 13     si      Si  4.000
Si      18.742583707    6.552730245   20.902298352 CORE 14     si      Si  4.000
Si      -1.534266293   18.259575051   20.902298352 CORE 15     si      Si  4.000
Si      11.983633707   18.259575051   20.902298352 CORE 16     si      Si  4.000
Si      -1.534285797   10.455023107   11.214758980 CORE 17     si      Si  4.000
Si      11.983614203   10.455023107   11.214758980 CORE 18     si      Si  4.000
Si      -8.293235797   22.161867913   11.214758980 CORE 19     si      Si  4.000
Si       5.224664203   22.161867913   11.214758980 CORE 20     si      Si  4.000
Si      -1.534285797   10.455023107   25.746058980 CORE 21     si      Si  4.000
Si      11.983614203   10.455023107   25.746058980 CORE 22     si      Si  4.000
Si      -8.293235797   22.161867913   25.746058980 CORE 23     si      Si  4.000
Si       5.224664203   22.161867913   25.746058980 CORE 24     si      Si  4.000
Si       5.218501412    9.031581649    1.527237723 CORE 25     si      Si  4.000
Si      18.736401412    9.031581649    1.527237723 CORE 26     si      Si  4.000
Si      -1.540448588   20.738426455    1.527237723 CORE 27     si      Si  4.000
Si      11.977451412   20.738426455    1.527237723 CORE 28     si      Si  4.000
Si       5.218501412    9.031581649   16.058537723 CORE 29     si      Si  4.000
Si      18.736401412    9.031581649   16.058537723 CORE 30     si      Si  4.000
Si      -1.540448588   20.738426455   16.058537723 CORE 31     si      Si  4.000
Si      11.977451412   20.738426455   16.058537723 CORE 32     si      Si  4.000
Si       5.218501413    1.226995925    6.370998352 CORE 33     si      Si  4.000
Si      18.736401413    1.226995925    6.370998352 CORE 34     si      Si  4.000
Si      -1.540448587   12.933840731    6.370998352 CORE 35     si      Si  4.000
Si      11.977451413   12.933840731    6.370998352 CORE 36     si      Si  4.000
Si       5.218501413    1.226995925   20.902298352 CORE 37     si      Si  4.000
Si      18.736401413    1.226995925   20.902298352 CORE 38     si      Si  4.000
Si      -1.540448587   12.933840731   20.902298352 CORE 39     si      Si  4.000
Si      11.977451413   12.933840731   20.902298352 CORE 40     si      Si  4.000
Si      -1.540468091    5.129288787   11.214758980 CORE 41     si      Si  4.000
Si      11.977431909    5.129288787   11.214758980 CORE 42     si      Si  4.000
Si      -8.299418091   16.836133593   11.214758980 CORE 43     si      Si  4.000
Si       5.218481909   16.836133593   11.214758980 CORE 44     si      Si  4.000
Si      -1.540468091    5.129288787   25.746058980 CORE 45     si      Si  4.000
Si      11.977431909    5.129288787   25.746058980 CORE 46     si      Si  4.000
Si      -8.299418091   16.836133593   25.746058980 CORE 47     si      Si  4.000
Si       5.218481909   16.836133593   25.746058980 CORE 48     si      Si  4.000
Si      -3.684125233   11.689094785    1.527237723 CORE 49     si      Si  4.000
Si       9.833774767   11.689094785    1.527237723 CORE 50     si      Si  4.000
Si     -10.443075233   23.395939591    1.527237723 CORE 51     si      Si  4.000
Si       3.074824767   23.395939591    1.527237723 CORE 52     si      Si  4.000
Si      -3.684125233   11.689094785   16.058537723 CORE 53     si      Si  4.000
Si       9.833774767   11.689094785   16.058537723 CORE 54     si      Si  4.000
Si     -10.443075233   23.395939591   16.058537723 CORE 55     si      Si  4.000
Si       3.074824767   23.395939591   16.058537723 CORE 56     si      Si  4.000
Si       9.833813775    3.884509061    6.370998352 CORE 57     si      Si  4.000
Si      23.351713775    3.884509061    6.370998352 CORE 58     si      Si  4.000
Si       3.074863775   15.591353867    6.370998352 CORE 59     si      Si  4.000
Si      16.592763775   15.591353867    6.370998352 CORE 60     si      Si  4.000
Si       9.833813775    3.884509061   20.902298352 CORE 61     si      Si  4.000
Si      23.351713775    3.884509061   20.902298352 CORE 62     si      Si  4.000
Si       3.074863775   15.591353867   20.902298352 CORE 63     si      Si  4.000
Si      16.592763775   15.591353867   20.902298352 CORE 64     si      Si  4.000
Si       3.074844271    7.786801923   11.214758980 CORE 65     si      Si  4.000
Si      16.592744271    7.786801923   11.214758980 CORE 66     si      Si  4.000
Si      -3.684105729   19.493646729   11.214758980 CORE 67     si      Si  4.000
Si       9.833794271   19.493646729   11.214758980 CORE 68     si      Si  4.000
Si       3.074844271    7.786801923   25.746058980 CORE 69     si      Si  4.000
Si      16.592744271    7.786801923   25.746058980 CORE 70     si      Si  4.000
Si      -3.684105729   19.493646729   25.746058980 CORE 71     si      Si  4.000
Si       9.833794271   19.493646729   25.746058980 CORE 72     si      Si  4.000
Si      -3.684125233   11.696233484   12.974784071 CORE 73     si      Si  4.000
Si       9.833774767   11.696233484   12.974784071 CORE 74     si      Si  4.000
Si     -10.443075233   23.403078290   12.974784071 CORE 75     si      Si  4.000
Si       3.074824767   23.403078290   12.974784071 CORE 76     si      Si  4.000
Si      -3.684125233   11.696233484   27.506084071 CORE 77     si      Si  4.000
Si       9.833774767   11.696233484   27.506084071 CORE 78     si      Si  4.000
Si     -10.443075233   23.403078290   27.506084071 CORE 79     si      Si  4.000
Si       3.074824767   23.403078290   27.506084071 CORE 80     si      Si  4.000
Si       9.833813775    3.891647759    3.287262814 CORE 81     si      Si  4.000
Si      23.351713775    3.891647759    3.287262814 CORE 82     si      Si  4.000
Si       3.074863775   15.598492565    3.287262814 CORE 83     si      Si  4.000
Si      16.592763775   15.598492565    3.287262814 CORE 84     si      Si  4.000
Si       9.833813775    3.891647759   17.818562814 CORE 85     si      Si  4.000
Si      23.351713775    3.891647759   17.818562814 CORE 86     si      Si  4.000
Si       3.074863775   15.598492565   17.818562814 CORE 87     si      Si  4.000
Si      16.592763775   15.598492565   17.818562814 CORE 88     si      Si  4.000
Si       3.074844271    7.793940622    8.131023442 CORE 89     si      Si  4.000
Si      16.592744271    7.793940622    8.131023442 CORE 90     si      Si  4.000
Si      -3.684105729   19.500785428    8.131023442 CORE 91     si      Si  4.000
Si       9.833794271   19.500785428    8.131023442 CORE 92     si      Si  4.000
Si       3.074844271    7.793940622   22.662323442 CORE 93     si      Si  4.000
Si      16.592744271    7.793940622   22.662323442 CORE 94     si      Si  4.000
Si      -3.684105729   19.500785428   22.662323442 CORE 95     si      Si  4.000
Si       9.833794271   19.500785428   22.662323442 CORE 96     si      Si  4.000
Si       5.224683706    9.028012300   12.974784071 CORE 97     si      Si  4.000
Si      18.742583706    9.028012300   12.974784071 CORE 98     si      Si  4.000
Si      -1.534266294   20.734857106   12.974784071 CORE 99     si      Si  4.000
Si      11.983633706   20.734857106   12.974784071 CORE 100    si      Si  4.000
Si       5.224683706    9.028012300   27.506084071 CORE 101    si      Si  4.000
Si      18.742583706    9.028012300   27.506084071 CORE 102    si      Si  4.000
Si      -1.534266294   20.734857106   27.506084071 CORE 103    si      Si  4.000
Si      11.983633706   20.734857106   27.506084071 CORE 104    si      Si  4.000
Si       5.224683707    1.223426576    3.287262814 CORE 105    si      Si  4.000
Si      18.742583707    1.223426576    3.287262814 CORE 106    si      Si  4.000
Si      -1.534266293   12.930271382    3.287262814 CORE 107    si      Si  4.000
Si      11.983633707   12.930271382    3.287262814 CORE 108    si      Si  4.000
Si       5.224683707    1.223426576   17.818562814 CORE 109    si      Si  4.000
Si      18.742583707    1.223426576   17.818562814 CORE 110    si      Si  4.000
Si      -1.534266293   12.930271382   17.818562814 CORE 111    si      Si  4.000
Si      11.983633707   12.930271382   17.818562814 CORE 112    si      Si  4.000
Si      -1.534285797    5.125719438    8.131023442 CORE 113    si      Si  4.000
Si      11.983614203    5.125719438    8.131023442 CORE 114    si      Si  4.000
Si      -8.293235797   16.832564244    8.131023442 CORE 115    si      Si  4.000
Si       5.224664203   16.832564244    8.131023442 CORE 116    si      Si  4.000
Si      -1.534285797    5.125719438   22.662323442 CORE 117    si      Si  4.000
Si      11.983614203    5.125719438   22.662323442 CORE 118    si      Si  4.000
Si      -8.293235797   16.832564244   22.662323442 CORE 119    si      Si  4.000
Si       5.224664203   16.832564244   22.662323442 CORE 120    si      Si  4.000
Si      11.977470917    2.646868033   12.974784071 CORE 121    si      Si  4.000
Si      25.495370917    2.646868033   12.974784071 CORE 122    si      Si  4.000
Si       5.218520917   14.353712839   12.974784071 CORE 123    si      Si  4.000
Si      18.736420917   14.353712839   12.974784071 CORE 124    si      Si  4.000
Si      11.977470917    2.646868033   27.506084071 CORE 125    si      Si  4.000
Si      25.495370917    2.646868033   27.506084071 CORE 126    si      Si  4.000
Si       5.218520917   14.353712839   27.506084071 CORE 127    si      Si  4.000
Si      18.736420917   14.353712839   27.506084071 CORE 128    si      Si  4.000
Si       5.218501413    6.549160895    3.287262814 CORE 129    si      Si  4.000
Si      18.736401413    6.549160895    3.287262814 CORE 130    si      Si  4.000
Si      -1.540448587   18.256005701    3.287262814 CORE 131    si      Si  4.000
Si      11.977451413   18.256005701    3.287262814 CORE 132    si      Si  4.000
Si       5.218501413    6.549160895   17.818562814 CORE 133    si      Si  4.000
Si      18.736401413    6.549160895   17.818562814 CORE 134    si      Si  4.000
Si      -1.540448587   18.256005701   17.818562814 CORE 135    si      Si  4.000
Si      11.977451413   18.256005701   17.818562814 CORE 136    si      Si  4.000
Si      -1.540468092   10.451453758    8.131023442 CORE 137    si      Si  4.000
Si      11.977431908   10.451453758    8.131023442 CORE 138    si      Si  4.000
Si      -8.299418092   22.158298564    8.131023442 CORE 139    si      Si  4.000
Si       5.218481908   22.158298564    8.131023442 CORE 140    si      Si  4.000
Si      -1.540468092   10.451453758   22.662323442 CORE 141    si      Si  4.000
Si      11.977431908   10.451453758   22.662323442 CORE 142    si      Si  4.000
Si      -8.299418092   22.158298564   22.662323442 CORE 143    si      Si  4.000
Si       5.218481908   22.158298564   22.662323442 CORE 144    si      Si  4.000
Si       8.293315556    9.028012300   12.974784071 CORE 145    si      Si  4.000
Si      21.811215556    9.028012300   12.974784071 CORE 146    si      Si  4.000
Si       1.534365556   20.734857106   12.974784071 CORE 147    si      Si  4.000
Si      15.052265556   20.734857106   12.974784071 CORE 148    si      Si  4.000
Si       8.293315556    9.028012300   27.506084071 CORE 149    si      Si  4.000
Si      21.811215556    9.028012300   27.506084071 CORE 150    si      Si  4.000
Si       1.534365556   20.734857106   27.506084071 CORE 151    si      Si  4.000
Si      15.052265556   20.734857106   27.506084071 CORE 152    si      Si  4.000
Si       8.293315556    1.223426576    3.287262814 CORE 153    si      Si  4.000
Si      21.811215556    1.223426576    3.287262814 CORE 154    si      Si  4.000
Si       1.534365556   12.930271382    3.287262814 CORE 155    si      Si  4.000
Si      15.052265556   12.930271382    3.287262814 CORE 156    si      Si  4.000
Si       8.293315556    1.223426576   17.818562814 CORE 157    si      Si  4.000
Si      21.811215556    1.223426576   17.818562814 CORE 158    si      Si  4.000
Si       1.534365556   12.930271382   17.818562814 CORE 159    si      Si  4.000
Si      15.052265556   12.930271382   17.818562814 CORE 160    si      Si  4.000
Si       1.534346052    5.125719438    8.131023442 CORE 161    si      Si  4.000
Si      15.052246052    5.125719438    8.131023442 CORE 162    si      Si  4.000
Si      -5.224603948   16.832564244    8.131023442 CORE 163    si      Si  4.000
Si       8.293296052   16.832564244    8.131023442 CORE 164    si      Si  4.000
Si       1.534346052    5.125719438   22.662323442 CORE 165    si      Si  4.000
Si      15.052246052    5.125719438   22.662323442 CORE 166    si      Si  4.000
Si      -5.224603948   16.832564244   22.662323442 CORE 167    si      Si  4.000
Si       8.293296052   16.832564244   22.662323442 CORE 168    si      Si  4.000
Si       1.540528347    2.646868033   12.974784071 CORE 169    si      Si  4.000
Si      15.058428347    2.646868033   12.974784071 CORE 170    si      Si  4.000
Si      -5.218421653   14.353712839   12.974784071 CORE 171    si      Si  4.000
Si       8.299478347   14.353712839   12.974784071 CORE 172    si      Si  4.000
Si       1.540528347    2.646868033   27.506084071 CORE 173    si      Si  4.000
Si      15.058428347    2.646868033   27.506084071 CORE 174    si      Si  4.000
Si      -5.218421653   14.353712839   27.506084071 CORE 175    si      Si  4.000
Si       8.299478347   14.353712839   27.506084071 CORE 176    si      Si  4.000
Si       8.299497850    6.549160895    3.287262814 CORE 177    si      Si  4.000
Si      21.817397850    6.549160895    3.287262814 CORE 178    si      Si  4.000
Si       1.540547850   18.256005701    3.287262814 CORE 179    si      Si  4.000
Si      15.058447850   18.256005701    3.287262814 CORE 180    si      Si  4.000
Si       8.299497850    6.549160895   17.818562814 CORE 181    si      Si  4.000
Si      21.817397850    6.549160895   17.818562814 CORE 182    si      Si  4.000
Si       1.540547850   18.256005701   17.818562814 CORE 183    si      Si  4.000
Si      15.058447850   18.256005701   17.818562814 CORE 184    si      Si  4.000
Si       1.540528346   10.451453758    8.131023442 CORE 185    si      Si  4.000
Si      15.058428346   10.451453758    8.131023442 CORE 186    si      Si  4.000
Si      -5.218421654   22.158298564    8.131023442 CORE 187    si      Si  4.000
Si       8.299478346   22.158298564    8.131023442 CORE 188    si      Si  4.000
Si       1.540528346   10.451453758   22.662323442 CORE 189    si      Si  4.000
Si      15.058428346   10.451453758   22.662323442 CORE 190    si      Si  4.000
Si      -5.218421654   22.158298564   22.662323442 CORE 191    si      Si  4.000
Si       8.299478346   22.158298564   22.662323442 CORE 192    si      Si  4.000
Si       3.684185487   11.696233484   12.974784071 CORE 193    si      Si  4.000
Si      17.202085487   11.696233484   12.974784071 CORE 194    si      Si  4.000
Si      -3.074764513   23.403078290   12.974784071 CORE 195    si      Si  4.000
Si      10.443135487   23.403078290   12.974784071 CORE 196    si      Si  4.000
Si       3.684185487   11.696233484   27.506084071 CORE 197    si      Si  4.000
Si      17.202085487   11.696233484   27.506084071 CORE 198    si      Si  4.000
Si      -3.074764513   23.403078290   27.506084071 CORE 199    si      Si  4.000
Si      10.443135487   23.403078290   27.506084071 CORE 200    si      Si  4.000
Si       3.684185488    3.891647759    3.287262814 CORE 201    si      Si  4.000
Si      17.202085488    3.891647759    3.287262814 CORE 202    si      Si  4.000
Si      -3.074764512   15.598492565    3.287262814 CORE 203    si      Si  4.000
Si      10.443135488   15.598492565    3.287262814 CORE 204    si      Si  4.000
Si       3.684185488    3.891647759   17.818562814 CORE 205    si      Si  4.000
Si      17.202085488    3.891647759   17.818562814 CORE 206    si      Si  4.000
Si      -3.074764512   15.598492565   17.818562814 CORE 207    si      Si  4.000
Si      10.443135488   15.598492565   17.818562814 CORE 208    si      Si  4.000
Si      -3.074784016    7.793940622    8.131023442 CORE 209    si      Si  4.000
Si      10.443115984    7.793940622    8.131023442 CORE 210    si      Si  4.000
Si      -9.833734016   19.500785428    8.131023442 CORE 211    si      Si  4.000
Si       3.684165984   19.500785428    8.131023442 CORE 212    si      Si  4.000
Si      -3.074784016    7.793940622   22.662323442 CORE 213    si      Si  4.000
Si      10.443115984    7.793940622   22.662323442 CORE 214    si      Si  4.000
Si      -9.833734016   19.500785428   22.662323442 CORE 215    si      Si  4.000
Si       3.684165984   19.500785428   22.662323442 CORE 216    si      Si  4.000
Si       3.684185487   11.689094785    1.527237723 CORE 217    si      Si  4.000
Si      17.202085487   11.689094785    1.527237723 CORE 218    si      Si  4.000
Si      -3.074764513   23.395939591    1.527237723 CORE 219    si      Si  4.000
Si      10.443135487   23.395939591    1.527237723 CORE 220    si      Si  4.000
Si       3.684185487   11.689094785   16.058537723 CORE 221    si      Si  4.000
Si      17.202085487   11.689094785   16.058537723 CORE 222    si      Si  4.000
Si      -3.074764513   23.395939591   16.058537723 CORE 223    si      Si  4.000
Si      10.443135487   23.395939591   16.058537723 CORE 224    si      Si  4.000
Si       3.684185488    3.884509061    6.370998352 CORE 225    si      Si  4.000
Si      17.202085488    3.884509061    6.370998352 CORE 226    si      Si  4.000
Si      -3.074764512   15.591353867    6.370998352 CORE 227    si      Si  4.000
Si      10.443135488   15.591353867    6.370998352 CORE 228    si      Si  4.000
Si       3.684185488    3.884509061   20.902298352 CORE 229    si      Si  4.000
Si      17.202085488    3.884509061   20.902298352 CORE 230    si      Si  4.000
Si      -3.074764512   15.591353867   20.902298352 CORE 231    si      Si  4.000
Si      10.443135488   15.591353867   20.902298352 CORE 232    si      Si  4.000
Si      -3.074784016    7.786801923   11.214758980 CORE 233    si      Si  4.000
Si      10.443115984    7.786801923   11.214758980 CORE 234    si      Si  4.000
Si      -9.833734016   19.493646729   11.214758980 CORE 235    si      Si  4.000
Si       3.684165984   19.493646729   11.214758980 CORE 236    si      Si  4.000
Si      -3.074784016    7.786801923   25.746058980 CORE 237    si      Si  4.000
Si      10.443115984    7.786801923   25.746058980 CORE 238    si      Si  4.000
Si      -9.833734016   19.493646729   25.746058980 CORE 239    si      Si  4.000
Si       3.684165984   19.493646729   25.746058980 CORE 240    si      Si  4.000
Si       1.534346053    2.650437383    1.527237723 CORE 241    si      Si  4.000
Si      15.052246053    2.650437383    1.527237723 CORE 242    si      Si  4.000
Si      -5.224603947   14.357282189    1.527237723 CORE 243    si      Si  4.000
Si       8.293296053   14.357282189    1.527237723 CORE 244    si      Si  4.000
Si       1.534346053    2.650437383   16.058537723 CORE 245    si      Si  4.000
Si      15.052246053    2.650437383   16.058537723 CORE 246    si      Si  4.000
Si      -5.224603947   14.357282189   16.058537723 CORE 247    si      Si  4.000
Si       8.293296053   14.357282189   16.058537723 CORE 248    si      Si  4.000
Si       8.293315556    6.552730245    6.370998352 CORE 249    si      Si  4.000
Si      21.811215556    6.552730245    6.370998352 CORE 250    si      Si  4.000
Si       1.534365556   18.259575051    6.370998352 CORE 251    si      Si  4.000
Si      15.052265556   18.259575051    6.370998352 CORE 252    si      Si  4.000
Si       8.293315556    6.552730245   20.902298352 CORE 253    si      Si  4.000
Si      21.811215556    6.552730245   20.902298352 CORE 254    si      Si  4.000
Si       1.534365556   18.259575051   20.902298352 CORE 255    si      Si  4.000
Si      15.052265556   18.259575051   20.902298352 CORE 256    si      Si  4.000
Si       1.534346052   10.455023107   11.214758980 CORE 257    si      Si  4.000
Si      15.052246052   10.455023107   11.214758980 CORE 258    si      Si  4.000
Si      -5.224603948   22.161867913   11.214758980 CORE 259    si      Si  4.000
Si       8.293296052   22.161867913   11.214758980 CORE 260    si      Si  4.000
Si       1.534346052   10.455023107   25.746058980 CORE 261    si      Si  4.000
Si      15.052246052   10.455023107   25.746058980 CORE 262    si      Si  4.000
Si      -5.224603948   22.161867913   25.746058980 CORE 263    si      Si  4.000
Si       8.293296052   22.161867913   25.746058980 CORE 264    si      Si  4.000
Si       8.299497850    9.031581649    1.527237723 CORE 265    si      Si  4.000
Si      21.817397850    9.031581649    1.527237723 CORE 266    si      Si  4.000
Si       1.540547850   20.738426455    1.527237723 CORE 267    si      Si  4.000
Si      15.058447850   20.738426455    1.527237723 CORE 268    si      Si  4.000
Si       8.299497850    9.031581649   16.058537723 CORE 269    si      Si  4.000
Si      21.817397850    9.031581649   16.058537723 CORE 270    si      Si  4.000
Si       1.540547850   20.738426455   16.058537723 CORE 271    si      Si  4.000
Si      15.058447850   20.738426455   16.058537723 CORE 272    si      Si  4.000
Si       8.299497851    1.226995925    6.370998352 CORE 273    si      Si  4.000
Si      21.817397851    1.226995925    6.370998352 CORE 274    si      Si  4.000
Si       1.540547851   12.933840731    6.370998352 CORE 275    si      Si  4.000
Si      15.058447851   12.933840731    6.370998352 CORE 276    si      Si  4.000
Si       8.299497851    1.226995925   20.902298352 CORE 277    si      Si  4.000
Si      21.817397851    1.226995925   20.902298352 CORE 278    si      Si  4.000
Si       1.540547851   12.933840731   20.902298352 CORE 279    si      Si  4.000
Si      15.058447851   12.933840731   20.902298352 CORE 280    si      Si  4.000
Si       1.540528346    5.129288787   11.214758980 CORE 281    si      Si  4.000
Si      15.058428346    5.129288787   11.214758980 CORE 282    si      Si  4.000
Si      -5.218421654   16.836133593   11.214758980 CORE 283    si      Si  4.000
Si       8.299478346   16.836133593   11.214758980 CORE 284    si      Si  4.000
Si       1.540528346    5.129288787   25.746058980 CORE 285    si      Si  4.000
Si      15.058428346    5.129288787   25.746058980 CORE 286    si      Si  4.000
Si      -5.218421654   16.836133593   25.746058980 CORE 287    si      Si  4.000
Si       8.299478346   16.836133593   25.746058980 CORE 288    si      Si  4.000
O       11.515725652    1.141781362    1.814584527 CORE 289    o       O   0.869
O       25.033625652    1.141781362    1.814584527 CORE 290    o       O   0.869
O        4.756775652   12.848626168    1.814584527 CORE 291    o       O   0.869
O       18.274675652   12.848626168    1.814584527 CORE 292    o       O   0.869
O       11.515725652    1.141781362   16.345884527 CORE 293    o       O   0.869
O       25.033625652    1.141781362   16.345884527 CORE 294    o       O   0.869
O        4.756775652   12.848626168   16.345884527 CORE 295    o       O   0.869
O       18.274675652   12.848626168   16.345884527 CORE 296    o       O   0.869
O        4.756756148    5.044074224    6.658345156 CORE 297    o       O   0.869
O       18.274656148    5.044074224    6.658345156 CORE 298    o       O   0.869
O       -2.002193852   16.750919030    6.658345156 CORE 299    o       O   0.869
O       11.515706148   16.750919030    6.658345156 CORE 300    o       O   0.869
O        4.756756148    5.044074224   21.189645156 CORE 301    o       O   0.869
O       18.274656148    5.044074224   21.189645156 CORE 302    o       O   0.869
O       -2.002193852   16.750919030   21.189645156 CORE 303    o       O   0.869
O       11.515706148   16.750919030   21.189645156 CORE 304    o       O   0.869
O       -2.002213356    8.946367086   11.502105784 CORE 305    o       O   0.869
O       11.515686644    8.946367086   11.502105784 CORE 306    o       O   0.869
O       -8.761163356   20.653211892   11.502105784 CORE 307    o       O   0.869
O        4.756736644   20.653211892   11.502105784 CORE 308    o       O   0.869
O       -2.002213356    8.946367086   26.033405784 CORE 309    o       O   0.869
O       11.515686644    8.946367086   26.033405784 CORE 310    o       O   0.869
O       -8.761163356   20.653211892   26.033405784 CORE 311    o       O   0.869
O        4.756736644   20.653211892   26.033405784 CORE 312    o       O   0.869
O        6.758999631    9.380672507    1.814584526 CORE 313    o       O   0.869
O       20.276899631    9.380672507    1.814584526 CORE 314    o       O   0.869
O        0.000049631   21.087517313    1.814584526 CORE 315    o       O   0.869
O       13.517949631   21.087517313    1.814584526 CORE 316    o       O   0.869
O        6.758999631    9.380672507   16.345884526 CORE 317    o       O   0.869
O       20.276899631    9.380672507   16.345884526 CORE 318    o       O   0.869
O        0.000049631   21.087517313   16.345884526 CORE 319    o       O   0.869
O       13.517949631   21.087517313   16.345884526 CORE 320    o       O   0.869
O        6.758999632    1.576086783    6.658345155 CORE 321    o       O   0.869
O       20.276899632    1.576086783    6.658345155 CORE 322    o       O   0.869
O        0.000049632   13.282931589    6.658345155 CORE 323    o       O   0.869
O       13.517949632   13.282931589    6.658345155 CORE 324    o       O   0.869
O        6.758999632    1.576086783   21.189645155 CORE 325    o       O   0.869
O       20.276899632    1.576086783   21.189645155 CORE 326    o       O   0.869
O        0.000049632   13.282931589   21.189645155 CORE 327    o       O   0.869
O       13.517949632   13.282931589   21.189645155 CORE 328    o       O   0.869
O        0.000030128    5.478379645   11.502105784 CORE 329    o       O   0.869
O       13.517930128    5.478379645   11.502105784 CORE 330    o       O   0.869
O       -6.758919872   17.185224451   11.502105784 CORE 331    o       O   0.869
O        6.758980128   17.185224451   11.502105784 CORE 332    o       O   0.869
O        0.000030128    5.478379645   26.033405784 CORE 333    o       O   0.869
O       13.517930128    5.478379645   26.033405784 CORE 334    o       O   0.869
O       -6.758919872   17.185224451   26.033405784 CORE 335    o       O   0.869
O        6.758980128   17.185224451   26.033405784 CORE 336    o       O   0.869
O        2.002273611    1.141781362    1.814584526 CORE 337    o       O   0.869
O       15.520173611    1.141781362    1.814584526 CORE 338    o       O   0.869
O       -4.756676389   12.848626168    1.814584526 CORE 339    o       O   0.869
O        8.761223611   12.848626168    1.814584526 CORE 340    o       O   0.869
O        2.002273611    1.141781362   16.345884526 CORE 341    o       O   0.869
O       15.520173611    1.141781362   16.345884526 CORE 342    o       O   0.869
O       -4.756676389   12.848626168   16.345884526 CORE 343    o       O   0.869
O        8.761223611   12.848626168   16.345884526 CORE 344    o       O   0.869
O        8.761243114    5.044074224    6.658345155 CORE 345    o       O   0.869
O       22.279143114    5.044074224    6.658345155 CORE 346    o       O   0.869
O        2.002293114   16.750919030    6.658345155 CORE 347    o       O   0.869
O       15.520193114   16.750919030    6.658345155 CORE 348    o       O   0.869
O        8.761243114    5.044074224   21.189645155 CORE 349    o       O   0.869
O       22.279143114    5.044074224   21.189645155 CORE 350    o       O   0.869
O        2.002293114   16.750919030   21.189645155 CORE 351    o       O   0.869
O       15.520193114   16.750919030   21.189645155 CORE 352    o       O   0.869
O        2.002273610    8.946367086   11.502105784 CORE 353    o       O   0.869
O       15.520173610    8.946367086   11.502105784 CORE 354    o       O   0.869
O       -4.756676390   20.653211892   11.502105784 CORE 355    o       O   0.869
O        8.761223610   20.653211892   11.502105784 CORE 356    o       O   0.869
O        2.002273610    8.946367086   26.033405784 CORE 357    o       O   0.869
O       15.520173610    8.946367086   26.033405784 CORE 358    o       O   0.869
O       -4.756676390   20.653211892   26.033405784 CORE 359    o       O   0.869
O        8.761223610   20.653211892   26.033405784 CORE 360    o       O   0.869
O       -4.756695893   10.536668320   12.687437267 CORE 361    o       O   0.869
O        8.761204107   10.536668320   12.687437267 CORE 362    o       O   0.869
O      -11.515645893   22.243513126   12.687437267 CORE 363    o       O   0.869
O        2.002254107   22.243513126   12.687437267 CORE 364    o       O   0.869
O       -4.756695893   10.536668320   27.218737267 CORE 365    o       O   0.869
O        8.761204107   10.536668320   27.218737267 CORE 366    o       O   0.869
O      -11.515645893   22.243513126   27.218737267 CORE 367    o       O   0.869
O        2.002254107   22.243513126   27.218737267 CORE 368    o       O   0.869
O        8.761243115    2.732082596    2.999916010 CORE 369    o       O   0.869
O       22.279143115    2.732082596    2.999916010 CORE 370    o       O   0.869
O        2.002293115   14.438927402    2.999916010 CORE 371    o       O   0.869
O       15.520193115   14.438927402    2.999916010 CORE 372    o       O   0.869
O        8.761243115    2.732082596   17.531216010 CORE 373    o       O   0.869
O       22.279143115    2.732082596   17.531216010 CORE 374    o       O   0.869
O        2.002293115   14.438927402   17.531216010 CORE 375    o       O   0.869
O       15.520193115   14.438927402   17.531216010 CORE 376    o       O   0.869
O        2.002273611    6.634375458    7.843676638 CORE 377    o       O   0.869
O       15.520173611    6.634375458    7.843676638 CORE 378    o       O   0.869
O       -4.756676389   18.341220264    7.843676638 CORE 379    o       O   0.869
O        8.761223611   18.341220264    7.843676638 CORE 380    o       O   0.869
O        2.002273611    6.634375458   22.374976638 CORE 381    o       O   0.869
O       15.520173611    6.634375458   22.374976638 CORE 382    o       O   0.869
O       -4.756676389   18.341220264   22.374976638 CORE 383    o       O   0.869
O        8.761223611   18.341220264   22.374976638 CORE 384    o       O   0.869
O        4.756756148   10.536668321   12.687437268 CORE 385    o       O   0.869
O       18.274656148   10.536668321   12.687437268 CORE 386    o       O   0.869
O       -2.002193852   22.243513127   12.687437268 CORE 387    o       O   0.869
O       11.515706148   22.243513127   12.687437268 CORE 388    o       O   0.869
O        4.756756148   10.536668321   27.218737268 CORE 389    o       O   0.869
O       18.274656148   10.536668321   27.218737268 CORE 390    o       O   0.869
O       -2.002193852   22.243513127   27.218737268 CORE 391    o       O   0.869
O       11.515706148   22.243513127   27.218737268 CORE 392    o       O   0.869
O        4.756756149    2.732082596    2.999916010 CORE 393    o       O   0.869
O       18.274656149    2.732082596    2.999916010 CORE 394    o       O   0.869
O       -2.002193851   14.438927402    2.999916010 CORE 395    o       O   0.869
O       11.515706149   14.438927402    2.999916010 CORE 396    o       O   0.869
O        4.756756149    2.732082596   17.531216010 CORE 397    o       O   0.869
O       18.274656149    2.732082596   17.531216010 CORE 398    o       O   0.869
O       -2.002193851   14.438927402   17.531216010 CORE 399    o       O   0.869
O       11.515706149   14.438927402   17.531216010 CORE 400    o       O   0.869
O       -2.002213355    6.634375459    7.843676639 CORE 401    o       O   0.869
O       11.515686645    6.634375459    7.843676639 CORE 402    o       O   0.869
O       -8.761163355   18.341220265    7.843676639 CORE 403    o       O   0.869
O        4.756736645   18.341220265    7.843676639 CORE 404    o       O   0.869
O       -2.002213355    6.634375459   22.374976639 CORE 405    o       O   0.869
O       11.515686645    6.634375459   22.374976639 CORE 406    o       O   0.869
O       -8.761163355   18.341220265   22.374976639 CORE 407    o       O   0.869
O        4.756736645   18.341220265   22.374976639 CORE 408    o       O   0.869
O        0.000030128    2.297777176   12.687437268 CORE 409    o       O   0.869
O       13.517930128    2.297777176   12.687437268 CORE 410    o       O   0.869
O       -6.758919872   14.004621982   12.687437268 CORE 411    o       O   0.869
O        6.758980128   14.004621982   12.687437268 CORE 412    o       O   0.869
O        0.000030128    2.297777176   27.218737268 CORE 413    o       O   0.869
O       13.517930128    2.297777176   27.218737268 CORE 414    o       O   0.869
O       -6.758919872   14.004621982   27.218737268 CORE 415    o       O   0.869
O        6.758980128   14.004621982   27.218737268 CORE 416    o       O   0.869
O        6.758999631    6.200070038    2.999916010 CORE 417    o       O   0.869
O       20.276899631    6.200070038    2.999916010 CORE 418    o       O   0.869
O        0.000049631   17.906914844    2.999916010 CORE 419    o       O   0.869
O       13.517949631   17.906914844    2.999916010 CORE 420    o       O   0.869
O        6.758999631    6.200070038   17.531216010 CORE 421    o       O   0.869
O       20.276899631    6.200070038   17.531216010 CORE 422    o       O   0.869
O        0.000049631   17.906914844   17.531216010 CORE 423    o       O   0.869
O       13.517949631   17.906914844   17.531216010 CORE 424    o       O   0.869
O        0.000030127   10.102362900    7.843676639 CORE 425    o       O   0.869
O       13.517930127   10.102362900    7.843676639 CORE 426    o       O   0.869
O       -6.758919873   21.809207706    7.843676639 CORE 427    o       O   0.869
O        6.758980127   21.809207706    7.843676639 CORE 428    o       O   0.869
O        0.000030127   10.102362900   22.374976639 CORE 429    o       O   0.869
O       13.517930127   10.102362900   22.374976639 CORE 430    o       O   0.869
O       -6.758919873   21.809207706   22.374976639 CORE 431    o       O   0.869
O        6.758980127   21.809207706   22.374976639 CORE 432    o       O   0.869
O       11.155488360    3.698434537    2.407250268 CORE 433    o       O   0.869
O       24.673388360    3.698434537    2.407250268 CORE 434    o       O   0.869
O        4.396538360   15.405279343    2.407250268 CORE 435    o       O   0.869
O       17.914438360   15.405279343    2.407250268 CORE 436    o       O   0.869
O       11.155488360    3.698434537   16.938550268 CORE 437    o       O   0.869
O       24.673388360    3.698434537   16.938550268 CORE 438    o       O   0.869
O        4.396538360   15.405279343   16.938550268 CORE 439    o       O   0.869
O       17.914438360   15.405279343   16.938550268 CORE 440    o       O   0.869
O        4.396518856    7.600727400    7.251010897 CORE 441    o       O   0.869
O       17.914418856    7.600727400    7.251010897 CORE 442    o       O   0.869
O       -2.362431144   19.307572206    7.251010897 CORE 443    o       O   0.869
O       11.155468856   19.307572206    7.251010897 CORE 444    o       O   0.869
O        4.396518856    7.600727400   21.782310897 CORE 445    o       O   0.869
O       17.914418856    7.600727400   21.782310897 CORE 446    o       O   0.869
O       -2.362431144   19.307572206   21.782310897 CORE 447    o       O   0.869
O       11.155468856   19.307572206   21.782310897 CORE 448    o       O   0.869
O        4.724991679    7.790371272    2.407250269 CORE 449    o       O   0.869
O       18.242891679    7.790371272    2.407250269 CORE 450    o       O   0.869
O       -2.033958321   19.497216078    2.407250269 CORE 451    o       O   0.869
O       11.483941679   19.497216078    2.407250269 CORE 452    o       O   0.869
O        4.724991679    7.790371272   16.938550269 CORE 453    o       O   0.869
O       18.242891679    7.790371272   16.938550269 CORE 454    o       O   0.869
O       -2.033958321   19.497216078   16.938550269 CORE 455    o       O   0.869
O       11.483941679   19.497216078   16.938550269 CORE 456    o       O   0.869
O       -2.033977825   11.692664134    7.251010897 CORE 457    o       O   0.869
O       11.483922175   11.692664134    7.251010897 CORE 458    o       O   0.869
O       -8.792927825   23.399508940    7.251010897 CORE 459    o       O   0.869
O        4.724972175   23.399508940    7.251010897 CORE 460    o       O   0.869
O       -2.033977825   11.692664134   21.782310897 CORE 461    o       O   0.869
O       11.483922175   11.692664134   21.782310897 CORE 462    o       O   0.869
O       -8.792927825   23.399508940   21.782310897 CORE 463    o       O   0.869
O        4.724972175   23.399508940   21.782310897 CORE 464    o       O   0.869
O        4.396518856    0.175429421    2.407250268 CORE 465    o       O   0.869
O       17.914418856    0.175429421    2.407250268 CORE 466    o       O   0.869
O       -2.362431144   11.882274227    2.407250268 CORE 467    o       O   0.869
O       11.155468856   11.882274227    2.407250268 CORE 468    o       O   0.869
O        4.396518856    0.175429421   16.938550268 CORE 469    o       O   0.869
O       17.914418856    0.175429421   16.938550268 CORE 470    o       O   0.869
O       -2.362431144   11.882274227   16.938550268 CORE 471    o       O   0.869
O       11.155468856   11.882274227   16.938550268 CORE 472    o       O   0.869
O       11.155488359    4.077722284    7.251010897 CORE 473    o       O   0.869
O       24.673388359    4.077722284    7.251010897 CORE 474    o       O   0.869
O        4.396538359   15.784567090    7.251010897 CORE 475    o       O   0.869
O       17.914438359   15.784567090    7.251010897 CORE 476    o       O   0.869
O       11.155488359    4.077722284   21.782310897 CORE 477    o       O   0.869
O       24.673388359    4.077722284   21.782310897 CORE 478    o       O   0.869
O        4.396538359   15.784567090   21.782310897 CORE 479    o       O   0.869
O       17.914438359   15.784567090   21.782310897 CORE 480    o       O   0.869
O       -2.362450648   11.503020262   12.094771526 CORE 481    o       O   0.869
O       11.155449352   11.503020262   12.094771526 CORE 482    o       O   0.869
O       -9.121400648   23.209865068   12.094771526 CORE 483    o       O   0.869
O        4.396499352   23.209865068   12.094771526 CORE 484    o       O   0.869
O       -2.362450648   11.503020262   26.626071526 CORE 485    o       O   0.869
O       11.155449352   11.503020262   26.626071526 CORE 486    o       O   0.869
O       -9.121400648   23.209865068   26.626071526 CORE 487    o       O   0.869
O        4.396499352   23.209865068   26.626071526 CORE 488    o       O   0.869
O        4.396518855    7.980015145   12.094771526 CORE 489    o       O   0.869
O       17.914418855    7.980015145   12.094771526 CORE 490    o       O   0.869
O       -2.362431145   19.686859951   12.094771526 CORE 491    o       O   0.869
O       11.155468855   19.686859951   12.094771526 CORE 492    o       O   0.869
O        4.396518855    7.980015145   26.626071526 CORE 493    o       O   0.869
O       17.914418855    7.980015145   26.626071526 CORE 494    o       O   0.869
O       -2.362431145   19.686859951   26.626071526 CORE 495    o       O   0.869
O       11.155468855   19.686859951   26.626071526 CORE 496    o       O   0.869
O       -2.033977824    3.888078410   12.094771526 CORE 497    o       O   0.869
O       11.483922176    3.888078410   12.094771526 CORE 498    o       O   0.869
O       -8.792927824   15.594923216   12.094771526 CORE 499    o       O   0.869
O        4.724972176   15.594923216   12.094771526 CORE 500    o       O   0.869
O       -2.033977824    3.888078410   26.626071526 CORE 501    o       O   0.869
O       11.483922176    3.888078410   26.626071526 CORE 502    o       O   0.869
O       -8.792927824   15.594923216   26.626071526 CORE 503    o       O   0.869
O        4.724972176   15.594923216   26.626071526 CORE 504    o       O   0.869
O       -4.396458601    7.980015145   12.094771526 CORE 505    o       O   0.869
O        9.121441399    7.980015145   12.094771526 CORE 506    o       O   0.869
O      -11.155408601   19.686859951   12.094771526 CORE 507    o       O   0.869
O        2.362491399   19.686859951   12.094771526 CORE 508    o       O   0.869
O       -4.396458601    7.980015145   26.626071526 CORE 509    o       O   0.869
O        9.121441399    7.980015145   26.626071526 CORE 510    o       O   0.869
O      -11.155408601   19.686859951   26.626071526 CORE 511    o       O   0.869
O        2.362491399   19.686859951   26.626071526 CORE 512    o       O   0.869
O        2.034038080    3.888078410   12.094771526 CORE 513    o       O   0.869
O       15.551938080    3.888078410   12.094771526 CORE 514    o       O   0.869
O       -4.724911920   15.594923216   12.094771526 CORE 515    o       O   0.869
O        8.792988080   15.594923216   12.094771526 CORE 516    o       O   0.869
O        2.034038080    3.888078410   26.626071526 CORE 517    o       O   0.869
O       15.551938080    3.888078410   26.626071526 CORE 518    o       O   0.869
O       -4.724911920   15.594923216   26.626071526 CORE 519    o       O   0.869
O        8.792988080   15.594923216   26.626071526 CORE 520    o       O   0.869
O        2.362510903   11.503020261   12.094771526 CORE 521    o       O   0.869
O       15.880410903   11.503020261   12.094771526 CORE 522    o       O   0.869
O       -4.396439097   23.209865067   12.094771526 CORE 523    o       O   0.869
O        9.121460903   23.209865067   12.094771526 CORE 524    o       O   0.869
O        2.362510903   11.503020261   26.626071526 CORE 525    o       O   0.869
O       15.880410903   11.503020261   26.626071526 CORE 526    o       O   0.869
O       -4.396439097   23.209865067   26.626071526 CORE 527    o       O   0.869
O        9.121460903   23.209865067   26.626071526 CORE 528    o       O   0.869
O        9.121480407    0.175429421    2.407250268 CORE 529    o       O   0.869
O       22.639380407    0.175429421    2.407250268 CORE 530    o       O   0.869
O        2.362530407   11.882274227    2.407250268 CORE 531    o       O   0.869
O       15.880430407   11.882274227    2.407250268 CORE 532    o       O   0.869
O        9.121480407    0.175429421   16.938550268 CORE 533    o       O   0.869
O       22.639380407    0.175429421   16.938550268 CORE 534    o       O   0.869
O        2.362530407   11.882274227   16.938550268 CORE 535    o       O   0.869
O       15.880430407   11.882274227   16.938550268 CORE 536    o       O   0.869
O        2.362510903    4.077722283    7.251010897 CORE 537    o       O   0.869
O       15.880410903    4.077722283    7.251010897 CORE 538    o       O   0.869
O       -4.396439097   15.784567089    7.251010897 CORE 539    o       O   0.869
O        9.121460903   15.784567089    7.251010897 CORE 540    o       O   0.869
O        2.362510903    4.077722283   21.782310897 CORE 541    o       O   0.869
O       15.880410903    4.077722283   21.782310897 CORE 542    o       O   0.869
O       -4.396439097   15.784567089   21.782310897 CORE 543    o       O   0.869
O        9.121460903   15.784567089   21.782310897 CORE 544    o       O   0.869
O        2.362510904    3.698434537    2.407250269 CORE 545    o       O   0.869
O       15.880410904    3.698434537    2.407250269 CORE 546    o       O   0.869
O       -4.396439096   15.405279343    2.407250269 CORE 547    o       O   0.869
O        9.121460904   15.405279343    2.407250269 CORE 548    o       O   0.869
O        2.362510904    3.698434537   16.938550269 CORE 549    o       O   0.869
O       15.880410904    3.698434537   16.938550269 CORE 550    o       O   0.869
O       -4.396439096   15.405279343   16.938550269 CORE 551    o       O   0.869
O        9.121460904   15.405279343   16.938550269 CORE 552    o       O   0.869
O        9.121480407    7.600727399    7.251010897 CORE 553    o       O   0.869
O       22.639380407    7.600727399    7.251010897 CORE 554    o       O   0.869
O        2.362530407   19.307572205    7.251010897 CORE 555    o       O   0.869
O       15.880430407   19.307572205    7.251010897 CORE 556    o       O   0.869
O        9.121480407    7.600727399   21.782310897 CORE 557    o       O   0.869
O       22.639380407    7.600727399   21.782310897 CORE 558    o       O   0.869
O        2.362530407   19.307572205   21.782310897 CORE 559    o       O   0.869
O       15.880430407   19.307572205   21.782310897 CORE 560    o       O   0.869
O        8.793007583    7.790371272    2.407250268 CORE 561    o       O   0.869
O       22.310907583    7.790371272    2.407250268 CORE 562    o       O   0.869
O        2.034057583   19.497216078    2.407250268 CORE 563    o       O   0.869
O       15.551957583   19.497216078    2.407250268 CORE 564    o       O   0.869
O        8.793007583    7.790371272   16.938550268 CORE 565    o       O   0.869
O       22.310907583    7.790371272   16.938550268 CORE 566    o       O   0.869
O        2.034057583   19.497216078   16.938550268 CORE 567    o       O   0.869
O       15.551957583   19.497216078   16.938550268 CORE 568    o       O   0.869
O        2.034038079   11.692664134    7.251010897 CORE 569    o       O   0.869
O       15.551938079   11.692664134    7.251010897 CORE 570    o       O   0.869
O       -4.724911921   23.399508940    7.251010897 CORE 571    o       O   0.869
O        8.792988079   23.399508940    7.251010897 CORE 572    o       O   0.869
O        2.034038079   11.692664134   21.782310897 CORE 573    o       O   0.869
O       15.551938079   11.692664134   21.782310897 CORE 574    o       O   0.869
O       -4.724911921   23.399508940   21.782310897 CORE 575    o       O   0.869
O        8.792988079   23.399508940   21.782310897 CORE 576    o       O   0.869
O        0.000030128    2.771668975    1.952693997 CORE 577    o       O   0.869
O       13.517930128    2.771668975    1.952693997 CORE 578    o       O   0.869
O       -6.758919872   14.478513781    1.952693997 CORE 579    o       O   0.869
O        6.758980128   14.478513781    1.952693997 CORE 580    o       O   0.869
O        0.000030128    2.771668975   16.483993997 CORE 581    o       O   0.869
O       13.517930128    2.771668975   16.483993997 CORE 582    o       O   0.869
O       -6.758919872   14.478513781   16.483993997 CORE 583    o       O   0.869
O        6.758980128   14.478513781   16.483993997 CORE 584    o       O   0.869
O        6.758999631    6.673961837    6.796454625 CORE 585    o       O   0.869
O       20.276899631    6.673961837    6.796454625 CORE 586    o       O   0.869
O        0.000049631   18.380806643    6.796454625 CORE 587    o       O   0.869
O       13.517949631   18.380806643    6.796454625 CORE 588    o       O   0.869
O        6.758999631    6.673961837   21.327754625 CORE 589    o       O   0.869
O       20.276899631    6.673961837   21.327754625 CORE 590    o       O   0.869
O        0.000049631   18.380806643   21.327754625 CORE 591    o       O   0.869
O       13.517949631   18.380806643   21.327754625 CORE 592    o       O   0.869
O        0.000030127   10.576254700   11.640215254 CORE 593    o       O   0.869
O       13.517930127   10.576254700   11.640215254 CORE 594    o       O   0.869
O       -6.758919873   22.283099506   11.640215254 CORE 595    o       O   0.869
O        6.758980127   22.283099506   11.640215254 CORE 596    o       O   0.869
O        0.000030127   10.576254700   26.171515254 CORE 597    o       O   0.869
O       13.517930127   10.576254700   26.171515254 CORE 598    o       O   0.869
O       -6.758919873   22.283099506   26.171515254 CORE 599    o       O   0.869
O        6.758980127   22.283099506   26.171515254 CORE 600    o       O   0.869
O        4.346353811   10.299722421    1.952693997 CORE 601    o       O   0.869
O       17.864253811   10.299722421    1.952693997 CORE 602    o       O   0.869
O       -2.412596189   22.006567227    1.952693997 CORE 603    o       O   0.869
O       11.105303811   22.006567227    1.952693997 CORE 604    o       O   0.869
O        4.346353811   10.299722421   16.483993997 CORE 605    o       O   0.869
O       17.864253811   10.299722421   16.483993997 CORE 606    o       O   0.869
O       -2.412596189   22.006567227   16.483993997 CORE 607    o       O   0.869
O       11.105303811   22.006567227   16.483993997 CORE 608    o       O   0.869
O        4.346353812    2.495136696    6.796454625 CORE 609    o       O   0.869
O       17.864253812    2.495136696    6.796454625 CORE 610    o       O   0.869
O       -2.412596188   14.201981502    6.796454625 CORE 611    o       O   0.869
O       11.105303812   14.201981502    6.796454625 CORE 612    o       O   0.869
O        4.346353812    2.495136696   21.327754625 CORE 613    o       O   0.869
O       17.864253812    2.495136696   21.327754625 CORE 614    o       O   0.869
O       -2.412596188   14.201981502   21.327754625 CORE 615    o       O   0.869
O       11.105303812   14.201981502   21.327754625 CORE 616    o       O   0.869
O       -2.412615693    6.397429559   11.640215254 CORE 617    o       O   0.869
O       11.105284307    6.397429559   11.640215254 CORE 618    o       O   0.869
O       -9.171565693   18.104274365   11.640215254 CORE 619    o       O   0.869
O        4.346334307   18.104274365   11.640215254 CORE 620    o       O   0.869
O       -2.412615693    6.397429559   26.171515254 CORE 621    o       O   0.869
O       11.105284307    6.397429559   26.171515254 CORE 622    o       O   0.869
O       -9.171565693   18.104274365   26.171515254 CORE 623    o       O   0.869
O        4.346334307   18.104274365   26.171515254 CORE 624    o       O   0.869
O       -4.346293556   10.299722421    1.952693997 CORE 625    o       O   0.869
O        9.171606444   10.299722421    1.952693997 CORE 626    o       O   0.869
O      -11.105243556   22.006567227    1.952693997 CORE 627    o       O   0.869
O        2.412656444   22.006567227    1.952693997 CORE 628    o       O   0.869
O       -4.346293556   10.299722421   16.483993997 CORE 629    o       O   0.869
O        9.171606444   10.299722421   16.483993997 CORE 630    o       O   0.869
O      -11.105243556   22.006567227   16.483993997 CORE 631    o       O   0.869
O        2.412656444   22.006567227   16.483993997 CORE 632    o       O   0.869
O        9.171645452    2.495136696    6.796454625 CORE 633    o       O   0.869
O       22.689545452    2.495136696    6.796454625 CORE 634    o       O   0.869
O        2.412695452   14.201981502    6.796454625 CORE 635    o       O   0.869
O       15.930595452   14.201981502    6.796454625 CORE 636    o       O   0.869
O        9.171645452    2.495136696   21.327754625 CORE 637    o       O   0.869
O       22.689545452    2.495136696   21.327754625 CORE 638    o       O   0.869
O        2.412695452   14.201981502   21.327754625 CORE 639    o       O   0.869
O       15.930595452   14.201981502   21.327754625 CORE 640    o       O   0.869
O        2.412675948    6.397429559   11.640215254 CORE 641    o       O   0.869
O       15.930575948    6.397429559   11.640215254 CORE 642    o       O   0.869
O       -4.346274052   18.104274365   11.640215254 CORE 643    o       O   0.869
O        9.171625948   18.104274365   11.640215254 CORE 644    o       O   0.869
O        2.412675948    6.397429559   26.171515254 CORE 645    o       O   0.869
O       15.930575948    6.397429559   26.171515254 CORE 646    o       O   0.869
O       -4.346274052   18.104274365   26.171515254 CORE 647    o       O   0.869
O        9.171625948   18.104274365   26.171515254 CORE 648    o       O   0.869
O        2.412675948    1.378727262   12.549327798 CORE 649    o       O   0.869
O       15.930575948    1.378727262   12.549327798 CORE 650    o       O   0.869
O       -4.346274052   13.085572068   12.549327798 CORE 651    o       O   0.869
O        9.171625948   13.085572068   12.549327798 CORE 652    o       O   0.869
O        2.412675948    1.378727262   27.080627798 CORE 653    o       O   0.869
O       15.930575948    1.378727262   27.080627798 CORE 654    o       O   0.869
O       -4.346274052   13.085572068   27.080627798 CORE 655    o       O   0.869
O        9.171625948   13.085572068   27.080627798 CORE 656    o       O   0.869
O        9.171645452    5.281020124    2.861806540 CORE 657    o       O   0.869
O       22.689545452    5.281020124    2.861806540 CORE 658    o       O   0.869
O        2.412695452   16.987864930    2.861806540 CORE 659    o       O   0.869
O       15.930595452   16.987864930    2.861806540 CORE 660    o       O   0.869
O        9.171645452    5.281020124   17.393106540 CORE 661    o       O   0.869
O       22.689545452    5.281020124   17.393106540 CORE 662    o       O   0.869
O        2.412695452   16.987864930   17.393106540 CORE 663    o       O   0.869
O       15.930595452   16.987864930   17.393106540 CORE 664    o       O   0.869
O        2.412675947    9.183312986    7.705567169 CORE 665    o       O   0.869
O       15.930575947    9.183312986    7.705567169 CORE 666    o       O   0.869
O       -4.346274053   20.890157792    7.705567169 CORE 667    o       O   0.869
O        9.171625947   20.890157792    7.705567169 CORE 668    o       O   0.869
O        2.412675947    9.183312986   22.236867169 CORE 669    o       O   0.869
O       15.930575947    9.183312986   22.236867169 CORE 670    o       O   0.869
O       -4.346274053   20.890157792   22.236867169 CORE 671    o       O   0.869
O        9.171625947   20.890157792   22.236867169 CORE 672    o       O   0.869
O        6.758999631    8.906780707   12.549327798 CORE 673    o       O   0.869
O       20.276899631    8.906780707   12.549327798 CORE 674    o       O   0.869
O        0.000049631   20.613625513   12.549327798 CORE 675    o       O   0.869
O       13.517949631   20.613625513   12.549327798 CORE 676    o       O   0.869
O        6.758999631    8.906780707   27.080627798 CORE 677    o       O   0.869
O       20.276899631    8.906780707   27.080627798 CORE 678    o       O   0.869
O        0.000049631   20.613625513   27.080627798 CORE 679    o       O   0.869
O       13.517949631   20.613625513   27.080627798 CORE 680    o       O   0.869
O        6.758999632    1.102194983    2.861806540 CORE 681    o       O   0.869
O       20.276899632    1.102194983    2.861806540 CORE 682    o       O   0.869
O        0.000049632   12.809039789    2.861806540 CORE 683    o       O   0.869
O       13.517949632   12.809039789    2.861806540 CORE 684    o       O   0.869
O        6.758999632    1.102194983   17.393106540 CORE 685    o       O   0.869
O       20.276899632    1.102194983   17.393106540 CORE 686    o       O   0.869
O        0.000049632   12.809039789   17.393106540 CORE 687    o       O   0.869
O       13.517949632   12.809039789   17.393106540 CORE 688    o       O   0.869
O        0.000030128    5.004487845    7.705567169 CORE 689    o       O   0.869
O       13.517930128    5.004487845    7.705567169 CORE 690    o       O   0.869
O       -6.758919872   16.711332651    7.705567169 CORE 691    o       O   0.869
O        6.758980128   16.711332651    7.705567169 CORE 692    o       O   0.869
O        0.000030128    5.004487845   22.236867169 CORE 693    o       O   0.869
O       13.517930128    5.004487845   22.236867169 CORE 694    o       O   0.869
O       -6.758919872   16.711332651   22.236867169 CORE 695    o       O   0.869
O        6.758980128   16.711332651   22.236867169 CORE 696    o       O   0.869
O       11.105323315    1.378727262   12.549327798 CORE 697    o       O   0.869
O       24.623223315    1.378727262   12.549327798 CORE 698    o       O   0.869
O        4.346373315   13.085572068   12.549327798 CORE 699    o       O   0.869
O       17.864273315   13.085572068   12.549327798 CORE 700    o       O   0.869
O       11.105323315    1.378727262   27.080627798 CORE 701    o       O   0.869
O       24.623223315    1.378727262   27.080627798 CORE 702    o       O   0.869
O        4.346373315   13.085572068   27.080627798 CORE 703    o       O   0.869
O       17.864273315   13.085572068   27.080627798 CORE 704    o       O   0.869
O        4.346353811    5.281020124    2.861806540 CORE 705    o       O   0.869
O       17.864253811    5.281020124    2.861806540 CORE 706    o       O   0.869
O       -2.412596189   16.987864930    2.861806540 CORE 707    o       O   0.869
O       11.105303811   16.987864930    2.861806540 CORE 708    o       O   0.869
O        4.346353811    5.281020124   17.393106540 CORE 709    o       O   0.869
O       17.864253811    5.281020124   17.393106540 CORE 710    o       O   0.869
O       -2.412596189   16.987864930   17.393106540 CORE 711    o       O   0.869
O       11.105303811   16.987864930   17.393106540 CORE 712    o       O   0.869
O       -2.412615693    9.183312986    7.705567169 CORE 713    o       O   0.869
O       11.105284307    9.183312986    7.705567169 CORE 714    o       O   0.869
O       -9.171565693   20.890157792    7.705567169 CORE 715    o       O   0.869
O        4.346334307   20.890157792    7.705567169 CORE 716    o       O   0.869
O       -2.412615693    9.183312986   22.236867169 CORE 717    o       O   0.869
O       11.105284307    9.183312986   22.236867169 CORE 718    o       O   0.869
O       -9.171565693   20.890157792   22.236867169 CORE 719    o       O   0.869
O        4.346334307   20.890157792   22.236867169 CORE 720    o       O   0.869
O       11.764219198    3.023369542   14.516651840 CORE 721    o       O   0.869
O       25.282119198    3.023369542   14.516651840 CORE 722    o       O   0.869
O        5.005269198   14.730214348   14.516651840 CORE 723    o       O   0.869
O       18.523169198   14.730214348   14.516651840 CORE 724    o       O   0.869
O       11.764219198    3.023369542   29.047951840 CORE 725    o       O   0.869
O       25.282119198    3.023369542   29.047951840 CORE 726    o       O   0.869
O        5.005269198   14.730214348   29.047951840 CORE 727    o       O   0.869
O       18.523169198   14.730214348   29.047951840 CORE 728    o       O   0.869
O        5.005249694    6.925662404    4.829130583 CORE 729    o       O   0.869
O       18.523149694    6.925662404    4.829130583 CORE 730    o       O   0.869
O       -1.753700306   18.632507210    4.829130583 CORE 731    o       O   0.869
O       11.764199694   18.632507210    4.829130583 CORE 732    o       O   0.869
O        5.005249694    6.925662404   19.360430583 CORE 733    o       O   0.869
O       18.523149694    6.925662404   19.360430583 CORE 734    o       O   0.869
O       -1.753700306   18.632507210   19.360430583 CORE 735    o       O   0.869
O       11.764199694   18.632507210   19.360430583 CORE 736    o       O   0.869
O       -1.753719810   10.827955267    9.672891211 CORE 737    o       O   0.869
O       11.764180190   10.827955267    9.672891211 CORE 738    o       O   0.869
O       -8.512669810   22.534800073    9.672891211 CORE 739    o       O   0.869
O        5.005230190   22.534800073    9.672891211 CORE 740    o       O   0.869
O       -1.753719810   10.827955267   24.204191211 CORE 741    o       O   0.869
O       11.764180190   10.827955267   24.204191211 CORE 742    o       O   0.869
O       -8.512669810   22.534800073   24.204191211 CORE 743    o       O   0.869
O        5.005230190   22.534800073   24.204191211 CORE 744    o       O   0.869
O        5.005249694    8.655080140   14.516651840 CORE 745    o       O   0.869
O       18.523149694    8.655080140   14.516651840 CORE 746    o       O   0.869
O       -1.753700306   20.361924946   14.516651840 CORE 747    o       O   0.869
O       11.764199694   20.361924946   14.516651840 CORE 748    o       O   0.869
O        5.005249694    8.655080140   29.047951840 CORE 749    o       O   0.869
O       18.523149694    8.655080140   29.047951840 CORE 750    o       O   0.869
O       -1.753700306   20.361924946   29.047951840 CORE 751    o       O   0.869
O       11.764199694   20.361924946   29.047951840 CORE 752    o       O   0.869
O        5.005249695    0.850494416    4.829130583 CORE 753    o       O   0.869
O       18.523149695    0.850494416    4.829130583 CORE 754    o       O   0.869
O       -1.753700305   12.557339222    4.829130583 CORE 755    o       O   0.869
O       11.764199695   12.557339222    4.829130583 CORE 756    o       O   0.869
O        5.005249695    0.850494416   19.360430583 CORE 757    o       O   0.869
O       18.523149695    0.850494416   19.360430583 CORE 758    o       O   0.869
O       -1.753700305   12.557339222   19.360430583 CORE 759    o       O   0.869
O       11.764199695   12.557339222   19.360430583 CORE 760    o       O   0.869
O       -1.753719809    4.752787278    9.672891211 CORE 761    o       O   0.869
O       11.764180191    4.752787278    9.672891211 CORE 762    o       O   0.869
O       -8.512669809   16.459632084    9.672891211 CORE 763    o       O   0.869
O        5.005230191   16.459632084    9.672891211 CORE 764    o       O   0.869
O       -1.753719809    4.752787278   24.204191211 CORE 765    o       O   0.869
O       11.764180191    4.752787278   24.204191211 CORE 766    o       O   0.869
O       -8.512669809   16.459632084   24.204191211 CORE 767    o       O   0.869
O        5.005230191   16.459632084   24.204191211 CORE 768    o       O   0.869
O       -3.251439503   11.692664134   14.516651840 CORE 769    o       O   0.869
O       10.266460497   11.692664134   14.516651840 CORE 770    o       O   0.869
O      -10.010389503   23.399508940   14.516651840 CORE 771    o       O   0.869
O        3.507510497   23.399508940   14.516651840 CORE 772    o       O   0.869
O       -3.251439503   11.692664134   29.047951840 CORE 773    o       O   0.869
O       10.266460497   11.692664134   29.047951840 CORE 774    o       O   0.869
O      -10.010389503   23.399508940   29.047951840 CORE 775    o       O   0.869
O        3.507510497   23.399508940   29.047951840 CORE 776    o       O   0.869
O       10.266499505    3.888078410    4.829130583 CORE 777    o       O   0.869
O       23.784399505    3.888078410    4.829130583 CORE 778    o       O   0.869
O        3.507549505   15.594923216    4.829130583 CORE 779    o       O   0.869
O       17.025449505   15.594923216    4.829130583 CORE 780    o       O   0.869
O       10.266499505    3.888078410   19.360430583 CORE 781    o       O   0.869
O       23.784399505    3.888078410   19.360430583 CORE 782    o       O   0.869
O        3.507549505   15.594923216   19.360430583 CORE 783    o       O   0.869
O       17.025449505   15.594923216   19.360430583 CORE 784    o       O   0.869
O        3.507530001    7.790371272    9.672891211 CORE 785    o       O   0.869
O       17.025430001    7.790371272    9.672891211 CORE 786    o       O   0.869
O       -3.251419999   19.497216078    9.672891211 CORE 787    o       O   0.869
O       10.266480001   19.497216078    9.672891211 CORE 788    o       O   0.869
O        3.507530001    7.790371272   24.204191211 CORE 789    o       O   0.869
O       17.025430001    7.790371272   24.204191211 CORE 790    o       O   0.869
O       -3.251419999   19.497216078   24.204191211 CORE 791    o       O   0.869
O       10.266480001   19.497216078   24.204191211 CORE 792    o       O   0.869
O        8.512749568    8.655080140   14.516651840 CORE 793    o       O   0.869
O       22.030649568    8.655080140   14.516651840 CORE 794    o       O   0.869
O        1.753799568   20.361924946   14.516651840 CORE 795    o       O   0.869
O       15.271699568   20.361924946   14.516651840 CORE 796    o       O   0.869
O        8.512749568    8.655080140   29.047951840 CORE 797    o       O   0.869
O       22.030649568    8.655080140   29.047951840 CORE 798    o       O   0.869
O        1.753799568   20.361924946   29.047951840 CORE 799    o       O   0.869
O       15.271699568   20.361924946   29.047951840 CORE 800    o       O   0.869
O        8.512749569    0.850494416    4.829130583 CORE 801    o       O   0.869
O       22.030649569    0.850494416    4.829130583 CORE 802    o       O   0.869
O        1.753799569   12.557339222    4.829130583 CORE 803    o       O   0.869
O       15.271699569   12.557339222    4.829130583 CORE 804    o       O   0.869
O        8.512749569    0.850494416   19.360430583 CORE 805    o       O   0.869
O       22.030649569    0.850494416   19.360430583 CORE 806    o       O   0.869
O        1.753799569   12.557339222   19.360430583 CORE 807    o       O   0.869
O       15.271699569   12.557339222   19.360430583 CORE 808    o       O   0.869
O        1.753780065    4.752787278    9.672891211 CORE 809    o       O   0.869
O       15.271680065    4.752787278    9.672891211 CORE 810    o       O   0.869
O       -5.005169935   16.459632084    9.672891211 CORE 811    o       O   0.869
O        8.512730065   16.459632084    9.672891211 CORE 812    o       O   0.869
O        1.753780065    4.752787278   24.204191211 CORE 813    o       O   0.869
O       15.271680065    4.752787278   24.204191211 CORE 814    o       O   0.869
O       -5.005169935   16.459632084   24.204191211 CORE 815    o       O   0.869
O        8.512730065   16.459632084   24.204191211 CORE 816    o       O   0.869
O        1.753780065    3.023369543   14.516651840 CORE 817    o       O   0.869
O       15.271680065    3.023369543   14.516651840 CORE 818    o       O   0.869
O       -5.005169935   14.730214349   14.516651840 CORE 819    o       O   0.869
O        8.512730065   14.730214349   14.516651840 CORE 820    o       O   0.869
O        1.753780065    3.023369543   29.047951840 CORE 821    o       O   0.869
O       15.271680065    3.023369543   29.047951840 CORE 822    o       O   0.869
O       -5.005169935   14.730214349   29.047951840 CORE 823    o       O   0.869
O        8.512730065   14.730214349   29.047951840 CORE 824    o       O   0.869
O        8.512749568    6.925662405    4.829130583 CORE 825    o       O   0.869
O       22.030649568    6.925662405    4.829130583 CORE 826    o       O   0.869
O        1.753799568   18.632507211    4.829130583 CORE 827    o       O   0.869
O       15.271699568   18.632507211    4.829130583 CORE 828    o       O   0.869
O        8.512749568    6.925662405   19.360430583 CORE 829    o       O   0.869
O       22.030649568    6.925662405   19.360430583 CORE 830    o       O   0.869
O        1.753799568   18.632507211   19.360430583 CORE 831    o       O   0.869
O       15.271699568   18.632507211   19.360430583 CORE 832    o       O   0.869
O        1.753780064   10.827955267    9.672891211 CORE 833    o       O   0.869
O       15.271680064   10.827955267    9.672891211 CORE 834    o       O   0.869
O       -5.005169936   22.534800073    9.672891211 CORE 835    o       O   0.869
O        8.512730064   22.534800073    9.672891211 CORE 836    o       O   0.869
O        1.753780064   10.827955267   24.204191211 CORE 837    o       O   0.869
O       15.271680064   10.827955267   24.204191211 CORE 838    o       O   0.869
O       -5.005169936   22.534800073   24.204191211 CORE 839    o       O   0.869
O        8.512730064   22.534800073   24.204191211 CORE 840    o       O   0.869
O        3.251499757   11.692664134   14.516651840 CORE 841    o       O   0.869
O       16.769399757   11.692664134   14.516651840 CORE 842    o       O   0.869
O       -3.507450243   23.399508940   14.516651840 CORE 843    o       O   0.869
O       10.010449757   23.399508940   14.516651840 CORE 844    o       O   0.869
O        3.251499757   11.692664134   29.047951840 CORE 845    o       O   0.869
O       16.769399757   11.692664134   29.047951840 CORE 846    o       O   0.869
O       -3.507450243   23.399508940   29.047951840 CORE 847    o       O   0.869
O       10.010449757   23.399508940   29.047951840 CORE 848    o       O   0.869
O        3.251499758    3.888078410    4.829130583 CORE 849    o       O   0.869
O       16.769399758    3.888078410    4.829130583 CORE 850    o       O   0.869
O       -3.507450242   15.594923216    4.829130583 CORE 851    o       O   0.869
O       10.010449758   15.594923216    4.829130583 CORE 852    o       O   0.869
O        3.251499758    3.888078410   19.360430583 CORE 853    o       O   0.869
O       16.769399758    3.888078410   19.360430583 CORE 854    o       O   0.869
O       -3.507450242   15.594923216   19.360430583 CORE 855    o       O   0.869
O       10.010449758   15.594923216   19.360430583 CORE 856    o       O   0.869
O       -3.507469746    7.790371272    9.672891211 CORE 857    o       O   0.869
O       10.010430254    7.790371272    9.672891211 CORE 858    o       O   0.869
O      -10.266419746   19.497216078    9.672891211 CORE 859    o       O   0.869
O        3.251480254   19.497216078    9.672891211 CORE 860    o       O   0.869
O       -3.507469746    7.790371272   24.204191211 CORE 861    o       O   0.869
O       10.010430254    7.790371272   24.204191211 CORE 862    o       O   0.869
O      -10.266419746   19.497216078   24.204191211 CORE 863    o       O   0.869
O        3.251480254   19.497216078   24.204191211 CORE 864    o       O   0.869
end
end
