# Supplementary material for: Reminiscent capillarity in subnanopores
Source: Nat Commun. 2019 Oct 11;10:4642. doi: 10.1038/s41467-019-12418-9 (PMC6789112; doi:10.1038/s41467-019-12418-9)
Supplement: Supplementary file 6 — Supplementary Data 3 [file 41467_2019_12418_MOESM6_ESM.zip › NCOMMS-19-15290B Supplementary Data 3.txt]

!BIOSYM archive 3
PBC=ON
Materials Studio Generated CAR File
!DATE Thu Jul 20 17:18:37 2017
PBC   20.0424   19.6558   26.6454   90.0000   90.0000   90.0000 (P1)
Si1     18.529188949    1.147357892    8.924195939 XXXX 1      xx      Si  0.000
Si2     18.529188949    1.147357892   22.246895939 XXXX 1      xx      Si  0.000
Si3     11.534420925   18.508442108    2.262854763 XXXX 1      xx      Si  0.000
Si4     11.534420925   18.508442108   15.585554763 XXXX 1      xx      Si  0.000
Si5      8.507998822    8.680565552   11.059862885 XXXX 1      xx      Si  0.000
Si6      8.507998822    8.680565552   24.382562885 XXXX 1      xx      Si  0.000
Si7      1.513211051   10.975281336    4.398504061 XXXX 1      xx      Si  0.000
Si8      1.513211051   10.975281336   17.721204061 XXXX 1      xx      Si  0.000
Si9      1.513211051   18.508442108    4.398504061 XXXX 1      xx      Si  0.000
Si10     1.513211051   18.508442108   17.721204061 XXXX 1      xx      Si  0.000
Si11     8.507998822    1.147357892   11.059862885 XXXX 1      xx      Si  0.000
Si12     8.507998822    1.147357892   24.382562885 XXXX 1      xx      Si  0.000
Si13    11.534420925   10.975281336    2.262854763 XXXX 1      xx      Si  0.000
Si14    11.534420925   10.975281336   15.585554763 XXXX 1      xx      Si  0.000
Si15    18.529188949    8.680565552    8.924195939 XXXX 1      xx      Si  0.000
Si16    18.529188949    8.680565552   22.246895939 XXXX 1      xx      Si  0.000
Si17    16.272250305    0.588929948   10.897103827 XXXX 1      xx      Si  0.000
Si18    16.272250305    0.588929948   24.219803827 XXXX 1      xx      Si  0.000
Si19    13.791359569   19.066870052    4.235762651 XXXX 1      xx      Si  0.000
Si20    13.791359569   19.066870052   17.558462651 XXXX 1      xx      Si  0.000
Si21     6.251060178    9.238993496    9.086954997 XXXX 1      xx      Si  0.000
Si22     6.251060178    9.238993496   22.409654997 XXXX 1      xx      Si  0.000
Si23     3.770149695   10.416853391    2.425596173 XXXX 1      xx      Si  0.000
Si24     3.770149695   10.416853391   15.748296173 XXXX 1      xx      Si  0.000
Si25     3.770149695   19.066870052    2.425596173 XXXX 1      xx      Si  0.000
Si26     3.770149695   19.066870052   15.748296173 XXXX 1      xx      Si  0.000
Si27     6.251060178    0.588929948    9.086954997 XXXX 1      xx      Si  0.000
Si28     6.251060178    0.588929948   22.409654997 XXXX 1      xx      Si  0.000
Si29    13.791359569   10.416853391    4.235762651 XXXX 1      xx      Si  0.000
Si30    13.791359569   10.416853391   17.558462651 XXXX 1      xx      Si  0.000
Si31    16.272250305    9.238993496   10.897103827 XXXX 1      xx      Si  0.000
Si32    16.272250305    9.238993496   24.219803827 XXXX 1      xx      Si  0.000
Si33    15.606432626    1.090830600    0.515012508 XXXX 1      xx      Si  0.000
Si34    15.606432626    1.090830600   13.837712508 XXXX 1      xx      Si  0.000
Si35    14.457177248   18.564969400    7.176371332 XXXX 1      xx      Si  0.000
Si36    14.457177248   18.564969400   20.499071332 XXXX 1      xx      Si  0.000
Si37     5.585242499    8.737092844    6.146346316 XXXX 1      xx      Si  0.000
Si38     5.585242499    8.737092844   19.469046316 XXXX 1      xx      Si  0.000
Si39     4.435967374   10.918754044   12.807687492 XXXX 1      xx      Si  0.000
Si40     4.435967374   10.918754044   26.130387492 XXXX 1      xx      Si  0.000
Si41     4.435967374   18.564969400   12.807687492 XXXX 1      xx      Si  0.000
Si42     4.435967374   18.564969400   26.130387492 XXXX 1      xx      Si  0.000
Si43     5.585242499    1.090830600    6.146346316 XXXX 1      xx      Si  0.000
Si44     5.585242499    1.090830600   19.469046316 XXXX 1      xx      Si  0.000
Si45    14.457177248   10.918754044    7.176371332 XXXX 1      xx      Si  0.000
Si46    14.457177248   10.918754044   20.499071332 XXXX 1      xx      Si  0.000
Si47    15.606432626    8.737092844    0.515012508 XXXX 1      xx      Si  0.000
Si48    15.606432626    8.737092844   13.837712508 XXXX 1      xx      Si  0.000
Si49    12.482373639    1.254956963    0.427889846 XXXX 1      xx      Si  0.000
Si50    12.482373639    1.254956963   13.750589846 XXXX 1      xx      Si  0.000
Si51    17.581236234   18.400843037    7.089248670 XXXX 1      xx      Si  0.000
Si52    17.581236234   18.400843037   20.411948670 XXXX 1      xx      Si  0.000
Si53     2.461183513    8.572966481    6.233468979 XXXX 1      xx      Si  0.000
Si54     2.461183513    8.572966481   19.556168979 XXXX 1      xx      Si  0.000
Si55     7.560026361   11.082880407   12.894810154 XXXX 1      xx      Si  0.000
Si56     7.560026361   11.082880407   26.217510154 XXXX 1      xx      Si  0.000
Si57     7.560026361   18.400843037   12.894810154 XXXX 1      xx      Si  0.000
Si58     7.560026361   18.400843037   26.217510154 XXXX 1      xx      Si  0.000
Si59     2.461183513    1.254956963    6.233468979 XXXX 1      xx      Si  0.000
Si60     2.461183513    1.254956963   19.556168979 XXXX 1      xx      Si  0.000
Si61    17.581236234   11.082880407    7.089248670 XXXX 1      xx      Si  0.000
Si62    17.581236234   11.082880407   20.411948670 XXXX 1      xx      Si  0.000
Si63    12.482373639    8.572966481    0.427889846 XXXX 1      xx      Si  0.000
Si64    12.482373639    8.572966481   13.750589846 XXXX 1      xx      Si  0.000
Si65    11.478841284    0.627355180   10.916608342 XXXX 1      xx      Si  0.000
Si66    11.478841284    0.627355180   24.239308342 XXXX 1      xx      Si  0.000
Si67    18.584768590   19.028444820    4.255267167 XXXX 1      xx      Si  0.000
Si68    18.584768590   19.028444820   17.577967167 XXXX 1      xx      Si  0.000
Si69     1.457651157    9.200568264    9.067450482 XXXX 1      xx      Si  0.000
Si70     1.457651157    9.200568264   22.390150482 XXXX 1      xx      Si  0.000
Si71     8.563558716   10.455278624    2.406091658 XXXX 1      xx      Si  0.000
Si72     8.563558716   10.455278624   15.728791658 XXXX 1      xx      Si  0.000
Si73     8.563558716   19.028444820    2.406091658 XXXX 1      xx      Si  0.000
Si74     8.563558716   19.028444820   15.728791658 XXXX 1      xx      Si  0.000
Si75     1.457651157    0.627355180    9.067450482 XXXX 1      xx      Si  0.000
Si76     1.457651157    0.627355180   22.390150482 XXXX 1      xx      Si  0.000
Si77    18.584768590   10.455278624    4.255267167 XXXX 1      xx      Si  0.000
Si78    18.584768590   10.455278624   17.577967167 XXXX 1      xx      Si  0.000
Si79    11.478841284    9.200568264   10.916608342 XXXX 1      xx      Si  0.000
Si80    11.478841284    9.200568264   24.239308342 XXXX 1      xx      Si  0.000
Si81    13.860979750    1.304411928    9.160648894 XXXX 1      xx      Si  0.000
Si82    13.860979750    1.304411928   22.483348894 XXXX 1      xx      Si  0.000
Si83    16.202630123   18.351388072    2.499307718 XXXX 1      xx      Si  0.000
Si84    16.202630123   18.351388072   15.822007718 XXXX 1      xx      Si  0.000
Si85     3.839789623    8.523511515   10.823409930 XXXX 1      xx      Si  0.000
Si86     3.839789623    8.523511515   24.146109930 XXXX 1      xx      Si  0.000
Si87     6.181420250   11.132335372    4.162051106 XXXX 1      xx      Si  0.000
Si88     6.181420250   11.132335372   17.484751106 XXXX 1      xx      Si  0.000
Si89     6.181420250   18.351388072    4.162051106 XXXX 1      xx      Si  0.000
Si90     6.181420250   18.351388072   17.484751106 XXXX 1      xx      Si  0.000
Si91     3.839789623    1.304411928   10.823409930 XXXX 1      xx      Si  0.000
Si92     3.839789623    1.304411928   24.146109930 XXXX 1      xx      Si  0.000
Si93    16.202630123   11.132335372    2.499307718 XXXX 1      xx      Si  0.000
Si94    16.202630123   11.132335372   15.822007718 XXXX 1      xx      Si  0.000
Si95    13.860979750    8.523511515    9.160648894 XXXX 1      xx      Si  0.000
Si96    13.860979750    8.523511515   22.483348894 XXXX 1      xx      Si  0.000
Si97    18.515885642   16.281372336    9.088561498 XXXX 1      xx      Si  0.000
Si98    18.515885642   16.281372336   22.411261498 XXXX 1      xx      Si  0.000
Si99    11.547724231    3.374427664    2.427220322 XXXX 1      xx      Si  0.000
Si100   11.547724231    3.374427664   15.749920322 XXXX 1      xx      Si  0.000
Si101    8.494695516   13.202351108   10.895497326 XXXX 1      xx      Si  0.000
Si102    8.494695516   13.202351108   24.218197326 XXXX 1      xx      Si  0.000
Si103    1.526514358    6.453495780    4.234138502 XXXX 1      xx      Si  0.000
Si104    1.526514358    6.453495780   17.556838502 XXXX 1      xx      Si  0.000
Si105    1.526514358    3.374427664    4.234138502 XXXX 1      xx      Si  0.000
Si106    1.526514358    3.374427664   17.556838502 XXXX 1      xx      Si  0.000
Si107    8.494695516   16.281372336   10.895497326 XXXX 1      xx      Si  0.000
Si108    8.494695516   16.281372336   24.218197326 XXXX 1      xx      Si  0.000
Si109   11.547724231    6.453495780    2.427220322 XXXX 1      xx      Si  0.000
Si110   11.547724231    6.453495780   15.749920322 XXXX 1      xx      Si  0.000
Si111   18.515885642   13.202351108    9.088561498 XXXX 1      xx      Si  0.000
Si112   18.515885642   13.202351108   22.411261498 XXXX 1      xx      Si  0.000
Si113   16.198767938   17.124659981   10.890886899 XXXX 1      xx      Si  0.000
Si114   16.198767938   17.124659981   24.213586899 XXXX 1      xx      Si  0.000
Si115   13.864841935    2.531140019    4.229545723 XXXX 1      xx      Si  0.000
Si116   13.864841935    2.531140019   17.552245723 XXXX 1      xx      Si  0.000
Si117    6.177577811   12.359063463    9.093171925 XXXX 1      xx      Si  0.000
Si118    6.177577811   12.359063463   22.415871925 XXXX 1      xx      Si  0.000
Si119    3.843632062    7.296783425    2.431813101 XXXX 1      xx      Si  0.000
Si120    3.843632062    7.296783425   15.754513101 XXXX 1      xx      Si  0.000
Si121    3.843632062    2.531140019    2.431813101 XXXX 1      xx      Si  0.000
Si122    3.843632062    2.531140019   15.754513101 XXXX 1      xx      Si  0.000
Si123    6.177577811   17.124659981    9.093171925 XXXX 1      xx      Si  0.000
Si124    6.177577811   17.124659981   22.415871925 XXXX 1      xx      Si  0.000
Si125   13.864841935    7.296783425    4.229545723 XXXX 1      xx      Si  0.000
Si126   13.864841935    7.296783425   17.552245723 XXXX 1      xx      Si  0.000
Si127   16.198767938   12.359063463   10.890886899 XXXX 1      xx      Si  0.000
Si128   16.198767938   12.359063463   24.213586899 XXXX 1      xx      Si  0.000
Si129   15.411236716   16.314343365    0.412099334 XXXX 1      xx      Si  0.000
Si130   15.411236716   16.314343365   13.734799334 XXXX 1      xx      Si  0.000
Si131   14.652373158    3.341456635    7.073458158 XXXX 1      xx      Si  0.000
Si132   14.652373158    3.341456635   20.396158158 XXXX 1      xx      Si  0.000
Si133    5.390046589   13.169380079    6.249259490 XXXX 1      xx      Si  0.000
Si134    5.390046589   13.169380079   19.571959490 XXXX 1      xx      Si  0.000
Si135    4.631163284    6.486466809   12.910600666 XXXX 1      xx      Si  0.000
Si136    4.631163284    6.486466809   26.233300666 XXXX 1      xx      Si  0.000
Si137    4.631163284    3.341456635   12.910600666 XXXX 1      xx      Si  0.000
Si138    4.631163284    3.341456635   26.233300666 XXXX 1      xx      Si  0.000
Si139    5.390046589   16.314343365    6.249259490 XXXX 1      xx      Si  0.000
Si140    5.390046589   16.314343365   19.571959490 XXXX 1      xx      Si  0.000
Si141   14.652373158    6.486466809    7.073458158 XXXX 1      xx      Si  0.000
Si142   14.652373158    6.486466809   20.396158158 XXXX 1      xx      Si  0.000
Si143   15.411236716   13.169380079    0.412099334 XXXX 1      xx      Si  0.000
Si144   15.411236716   13.169380079   13.734799334 XXXX 1      xx      Si  0.000
Si145   12.344107329   16.267912656    0.361514199 XXXX 1      xx      Si  0.000
Si146   12.344107329   16.267912656   13.684214199 XXXX 1      xx      Si  0.000
Si147   17.719502544    3.387887344    7.022873023 XXXX 1      xx      Si  0.000
Si148   17.719502544    3.387887344   20.345573023 XXXX 1      xx      Si  0.000
Si149    2.322917203   13.215810788    6.299844626 XXXX 1      xx      Si  0.000
Si150    2.322917203   13.215810788   19.622544626 XXXX 1      xx      Si  0.000
Si151    7.698292671    6.440036100   12.961185801 XXXX 1      xx      Si  0.000
Si152    7.698292671    6.440036100   26.283885801 XXXX 1      xx      Si  0.000
Si153    7.698292671    3.387887344   12.961185801 XXXX 1      xx      Si  0.000
Si154    7.698292671    3.387887344   26.283885801 XXXX 1      xx      Si  0.000
Si155    2.322917203   16.267912656    6.299844626 XXXX 1      xx      Si  0.000
Si156    2.322917203   16.267912656   19.622544626 XXXX 1      xx      Si  0.000
Si157   17.719502544    6.440036100    7.022873023 XXXX 1      xx      Si  0.000
Si158   17.719502544    6.440036100   20.345573023 XXXX 1      xx      Si  0.000
Si159   12.344107329   13.215810788    0.361514199 XXXX 1      xx      Si  0.000
Si160   12.344107329   13.215810788   13.684214199 XXXX 1      xx      Si  0.000
Si161   11.423125824   17.171664564   10.863644787 XXXX 1      xx      Si  0.000
Si162   11.423125824   17.171664564   24.186344787 XXXX 1      xx      Si  0.000
Si163   18.640484049    2.484135436    4.202303611 XXXX 1      xx      Si  0.000
Si164   18.640484049    2.484135436   17.525003611 XXXX 1      xx      Si  0.000
Si165    1.401935698   12.312058880    9.120414037 XXXX 1      xx      Si  0.000
Si166    1.401935698   12.312058880   22.443114037 XXXX 1      xx      Si  0.000
Si167    8.619274176    7.343788008    2.459055213 XXXX 1      xx      Si  0.000
Si168    8.619274176    7.343788008   15.781755213 XXXX 1      xx      Si  0.000
Si169    8.619274176    2.484135436    2.459055213 XXXX 1      xx      Si  0.000
Si170    8.619274176    2.484135436   15.781755213 XXXX 1      xx      Si  0.000
Si171    1.401935698   17.171664564    9.120414037 XXXX 1      xx      Si  0.000
Si172    1.401935698   17.171664564   22.443114037 XXXX 1      xx      Si  0.000
Si173   18.640484049    7.343788008    4.202303611 XXXX 1      xx      Si  0.000
Si174   18.640484049    7.343788008   17.525003611 XXXX 1      xx      Si  0.000
Si175   11.423125824   12.312058880   10.863644787 XXXX 1      xx      Si  0.000
Si176   11.423125824   12.312058880   24.186344787 XXXX 1      xx      Si  0.000
Si177   13.779599931   16.264597528    9.102803661 XXXX 1      xx      Si  0.000
Si178   13.779599931   16.264597528   22.425503661 XXXX 1      xx      Si  0.000
Si179   16.284009942    3.391202472    2.441462485 XXXX 1      xx      Si  0.000
Si180   16.284009942    3.391202472   15.764162485 XXXX 1      xx      Si  0.000
Si181    3.758409804   13.219125916   10.881255163 XXXX 1      xx      Si  0.000
Si182    3.758409804   13.219125916   24.203955163 XXXX 1      xx      Si  0.000
Si183    6.262800069    6.436720972    4.219896339 XXXX 1      xx      Si  0.000
Si184    6.262800069    6.436720972   17.542596339 XXXX 1      xx      Si  0.000
Si185    6.262800069    3.391202472    4.219896339 XXXX 1      xx      Si  0.000
Si186    6.262800069    3.391202472   17.542596339 XXXX 1      xx      Si  0.000
Si187    3.758409804   16.264597528   10.881255163 XXXX 1      xx      Si  0.000
Si188    3.758409804   16.264597528   24.203955163 XXXX 1      xx      Si  0.000
Si189   16.284009942    6.436720972    2.441462485 XXXX 1      xx      Si  0.000
Si190   16.284009942    6.436720972   15.764162485 XXXX 1      xx      Si  0.000
Si191   13.779599931   13.219125916    9.102803661 XXXX 1      xx      Si  0.000
Si192   13.779599931   13.219125916   22.425503661 XXXX 1      xx      Si  0.000
O1      19.994931854    0.916572906    9.516439357 XXXX 1      xx      O   0.000
O2      19.994931854    0.916572906   22.839139357 XXXX 1      xx      O   0.000
O3      10.068697766   18.739227094    2.855098181 XXXX 1      xx      O   0.000
O4      10.068697766   18.739227094   16.177798181 XXXX 1      xx      O   0.000
O5       9.973721980    8.911350538   10.467619467 XXXX 1      xx      O   0.000
O6       9.973721980    8.911350538   23.790319467 XXXX 1      xx      O   0.000
O7       0.047468146   10.744496350    3.806260643 XXXX 1      xx      O   0.000
O8       0.047468146   10.744496350   17.128960643 XXXX 1      xx      O   0.000
O9       0.047468146   18.739227094    3.806260643 XXXX 1      xx      O   0.000
O10      0.047468146   18.739227094   17.128960643 XXXX 1      xx      O   0.000
O11      9.973721980    0.916572906   10.467619467 XXXX 1      xx      O   0.000
O12      9.973721980    0.916572906   23.790319467 XXXX 1      xx      O   0.000
O13     10.068697766   10.744496350    2.855098181 XXXX 1      xx      O   0.000
O14     10.068697766   10.744496350   16.177798181 XXXX 1      xx      O   0.000
O15     19.994931854    8.911350538    9.516439357 XXXX 1      xx      O   0.000
O16     19.994931854    8.911350538   22.839139357 XXXX 1      xx      O   0.000
O17     17.535638315    1.249473129   10.173284267 XXXX 1      xx      O   0.000
O18     17.535638315    1.249473129   23.495984267 XXXX 1      xx      O   0.000
O19     12.527971558   18.406326871    3.511943091 XXXX 1      xx      O   0.000
O20     12.527971558   18.406326871   16.834643091 XXXX 1      xx      O   0.000
O21      7.514448188    8.578450315    9.810774557 XXXX 1      xx      O   0.000
O22      7.514448188    8.578450315   23.133474557 XXXX 1      xx      O   0.000
O23      2.506761685   11.077396573    3.149415733 XXXX 1      xx      O   0.000
O24      2.506761685   11.077396573   16.472115733 XXXX 1      xx      O   0.000
O25      2.506761685   18.406326871    3.149415733 XXXX 1      xx      O   0.000
O26      2.506761685   18.406326871   16.472115733 XXXX 1      xx      O   0.000
O27      7.514448188    1.249473129    9.810774557 XXXX 1      xx      O   0.000
O28      7.514448188    1.249473129   23.133474557 XXXX 1      xx      O   0.000
O29     12.527971558   11.077396573    3.511943091 XXXX 1      xx      O   0.000
O30     12.527971558   11.077396573   16.834643091 XXXX 1      xx      O   0.000
O31     17.535638315    8.578450315   10.173284267 XXXX 1      xx      O   0.000
O32     17.535638315    8.578450315   23.495984267 XXXX 1      xx      O   0.000
O33     18.505647235    2.522742209    8.106990967 XXXX 1      xx      O   0.000
O34     18.505647235    2.522742209   21.429690967 XXXX 1      xx      O   0.000
O35     11.557962638   17.133057791    1.445649791 XXXX 1      xx      O   0.000
O36     11.557962638   17.133057791   14.768349791 XXXX 1      xx      O   0.000
O37      8.484457108    7.305181235   11.877067857 XXXX 1      xx      O   0.000
O38      8.484457108    7.305181235   25.199767857 XXXX 1      xx      O   0.000
O39      1.536752765   12.350665653    5.215709033 XXXX 1      xx      O   0.000
O40      1.536752765   12.350665653   18.538409033 XXXX 1      xx      O   0.000
O41      1.536752765   17.133057791    5.215709033 XXXX 1      xx      O   0.000
O42      1.536752765   17.133057791   18.538409033 XXXX 1      xx      O   0.000
O43      8.484457108    2.522742209   11.877067857 XXXX 1      xx      O   0.000
O44      8.484457108    2.522742209   25.199767857 XXXX 1      xx      O   0.000
O45     11.557962638   12.350665653    1.445649791 XXXX 1      xx      O   0.000
O46     11.557962638   12.350665653   14.768349791 XXXX 1      xx      O   0.000
O47     18.505647235    7.305181235    8.106990967 XXXX 1      xx      O   0.000
O48     18.505647235    7.305181235   21.429690967 XXXX 1      xx      O   0.000
O49     18.176193909   19.597682475    7.947777640 XXXX 1      xx      O   0.000
O50     18.176193909   19.597682475   21.270477640 XXXX 1      xx      O   0.000
O51     11.887415964    0.058117525    1.286436464 XXXX 1      xx      O   0.000
O52     11.887415964    0.058117525   14.609136464 XXXX 1      xx      O   0.000
O53      8.155003783    9.886087857   12.036281184 XXXX 1      xx      O   0.000
O54      8.155003783    9.886087857   25.358981184 XXXX 1      xx      O   0.000
O55      1.866206091    9.769759031    5.374922360 XXXX 1      xx      O   0.000
O56      1.866206091    9.769759031   18.697622360 XXXX 1      xx      O   0.000
O57      1.866206091    0.058117525    5.374922360 XXXX 1      xx      O   0.000
O58      1.866206091    0.058117525   18.697622360 XXXX 1      xx      O   0.000
O59      8.155003783   19.597682475   12.036281184 XXXX 1      xx      O   0.000
O60      8.155003783   19.597682475   25.358981184 XXXX 1      xx      O   0.000
O61     11.887415964    9.769759031    1.286436464 XXXX 1      xx      O   0.000
O62     11.887415964    9.769759031   14.609136464 XXXX 1      xx      O   0.000
O63     18.176193909    9.886087857    7.947777640 XXXX 1      xx      O   0.000
O64     18.176193909    9.886087857   21.270477640 XXXX 1      xx      O   0.000
O65     16.406914561    0.877788350   12.465207273 XXXX 1      xx      O   0.000
O66     16.406914561    0.877788350   25.787907273 XXXX 1      xx      O   0.000
O67     13.656695312   18.778011650    5.803866097 XXXX 1      xx      O   0.000
O68     13.656695312   18.778011650   19.126566097 XXXX 1      xx      O   0.000
O69      6.385724435    8.950135094    7.518851551 XXXX 1      xx      O   0.000
O70      6.385724435    8.950135094   20.841551551 XXXX 1      xx      O   0.000
O71      3.635485439   10.705711794    0.857492727 XXXX 1      xx      O   0.000
O72      3.635485439   10.705711794   14.180192727 XXXX 1      xx      O   0.000
O73      3.635485439   18.778011650    0.857492727 XXXX 1      xx      O   0.000
O74      3.635485439   18.778011650   14.180192727 XXXX 1      xx      O   0.000
O75      6.385724435    0.877788350    7.518851551 XXXX 1      xx      O   0.000
O76      6.385724435    0.877788350   20.841551551 XXXX 1      xx      O   0.000
O77     13.656695312   10.705711794    5.803866097 XXXX 1      xx      O   0.000
O78     13.656695312   10.705711794   19.126566097 XXXX 1      xx      O   0.000
O79     16.406914561    8.950135094   12.465207273 XXXX 1      xx      O   0.000
O80     16.406914561    8.950135094   25.787907273 XXXX 1      xx      O   0.000
O81     16.251644441   18.682141124   10.543770091 XXXX 1      xx      O   0.000
O82     16.251644441   18.682141124   23.866470091 XXXX 1      xx      O   0.000
O83     13.811965432    0.973658876    3.882428915 XXXX 1      xx      O   0.000
O84     13.811965432    0.973658876   17.205128915 XXXX 1      xx      O   0.000
O85      6.230454315   10.801582320    9.440288733 XXXX 1      xx      O   0.000
O86      6.230454315   10.801582320   22.762988733 XXXX 1      xx      O   0.000
O87      3.790755559    8.854264567    2.778929909 XXXX 1      xx      O   0.000
O88      3.790755559    8.854264567   16.101629909 XXXX 1      xx      O   0.000
O89      3.790755559    0.973658876    2.778929909 XXXX 1      xx      O   0.000
O90      3.790755559    0.973658876   16.101629909 XXXX 1      xx      O   0.000
O91      6.230454315   18.682141124    9.440288733 XXXX 1      xx      O   0.000
O92      6.230454315   18.682141124   22.762988733 XXXX 1      xx      O   0.000
O93     13.811965432    8.854264567    3.882428915 XXXX 1      xx      O   0.000
O94     13.811965432    8.854264567   17.205128915 XXXX 1      xx      O   0.000
O95     16.251644441   10.801582320   10.543770091 XXXX 1      xx      O   0.000
O96     16.251644441   10.801582320   23.866470091 XXXX 1      xx      O   0.000
O97     14.921989118    1.253782454   10.358631985 XXXX 1      xx      O   0.000
O98     14.921989118    1.253782454   23.681331985 XXXX 1      xx      O   0.000
O99     15.141620755   18.402017546    3.697290809 XXXX 1      xx      O   0.000
O100    15.141620755   18.402017546   17.019990809 XXXX 1      xx      O   0.000
O101     4.900798992    8.574140989    9.625426839 XXXX 1      xx      O   0.000
O102     4.900798992    8.574140989   22.948126839 XXXX 1      xx      O   0.000
O103     5.120410882   11.081705898    2.964068015 XXXX 1      xx      O   0.000
O104     5.120410882   11.081705898   16.286768015 XXXX 1      xx      O   0.000
O105     5.120410882   18.402017546    2.964068015 XXXX 1      xx      O   0.000
O106     5.120410882   18.402017546   16.286768015 XXXX 1      xx      O   0.000
O107     4.900798992    1.253782454    9.625426839 XXXX 1      xx      O   0.000
O108     4.900798992    1.253782454   22.948126839 XXXX 1      xx      O   0.000
O109    15.141620755   11.081705898    3.697290809 XXXX 1      xx      O   0.000
O110    15.141620755   11.081705898   17.019990809 XXXX 1      xx      O   0.000
O111    14.921989118    8.574140989   10.358631985 XXXX 1      xx      O   0.000
O112    14.921989118    8.574140989   23.681331985 XXXX 1      xx      O   0.000
O113    16.012609275    2.506671531    1.137305908 XXXX 1      xx      O   0.000
O114    16.012609275    2.506671531   14.460005908 XXXX 1      xx      O   0.000
O115    14.051000598   17.149128469    7.798664732 XXXX 1      xx      O   0.000
O116    14.051000598   17.149128469   21.121364732 XXXX 1      xx      O   0.000
O117     5.991419148    7.321251913    5.524052916 XXXX 1      xx      O   0.000
O118     5.991419148    7.321251913   18.846752916 XXXX 1      xx      O   0.000
O119     4.029790725   12.334594974   12.185394092 XXXX 1      xx      O   0.000
O120     4.029790725   12.334594974   25.508094092 XXXX 1      xx      O   0.000
O121     4.029790725   17.149128469   12.185394092 XXXX 1      xx      O   0.000
O122     4.029790725   17.149128469   25.508094092 XXXX 1      xx      O   0.000
O123     5.991419148    2.506671531    5.524052916 XXXX 1      xx      O   0.000
O124     5.991419148    2.506671531   18.846752916 XXXX 1      xx      O   0.000
O125    14.051000598   12.334594974    7.798664732 XXXX 1      xx      O   0.000
O126    14.051000598   12.334594974   21.121364732 XXXX 1      xx      O   0.000
O127    16.012609275    7.321251913    1.137305908 XXXX 1      xx      O   0.000
O128    16.012609275    7.321251913   14.460005908 XXXX 1      xx      O   0.000
O129    14.042652155    1.025455928    0.214661438 XXXX 1      xx      O   0.000
O130    14.042652155    1.025455928   13.537361438 XXXX 1      xx      O   0.000
O131    16.020957718   18.630344072    6.876020262 XXXX 1      xx      O   0.000
O132    16.020957718   18.630344072   20.198720262 XXXX 1      xx      O   0.000
O133     4.021462028    8.802467516    6.446697386 XXXX 1      xx      O   0.000
O134     4.021462028    8.802467516   19.769397386 XXXX 1      xx      O   0.000
O135     5.999747845   10.853379372   13.108038562 XXXX 1      xx      O   0.000
O136     5.999747845   10.853379372   26.430738562 XXXX 1      xx      O   0.000
O137     5.999747845   18.630344072   13.108038562 XXXX 1      xx      O   0.000
O138     5.999747845   18.630344072   26.430738562 XXXX 1      xx      O   0.000
O139     4.021462028    1.025455928    6.446697386 XXXX 1      xx      O   0.000
O140     4.021462028    1.025455928   19.769397386 XXXX 1      xx      O   0.000
O141    16.020957718   10.853379372    6.876020262 XXXX 1      xx      O   0.000
O142    16.020957718   10.853379372   20.198720262 XXXX 1      xx      O   0.000
O143    14.042652155    8.802467516    0.214661438 XXXX 1      xx      O   0.000
O144    14.042652155    8.802467516   13.537361438 XXXX 1      xx      O   0.000
O145    16.002060874   19.580812999    1.511890629 XXXX 1      xx      O   0.000
O146    16.002060874   19.580812999   14.834590629 XXXX 1      xx      O   0.000
O147    14.061548999    0.074987001    8.173249453 XXXX 1      xx      O   0.000
O148    14.061548999    0.074987001   21.495949453 XXXX 1      xx      O   0.000
O149     5.980870748    9.902957332    5.149468195 XXXX 1      xx      O   0.000
O150     5.980870748    9.902957332   18.472168195 XXXX 1      xx      O   0.000
O151     4.040339126    9.752889556   11.810809371 XXXX 1      xx      O   0.000
O152     4.040339126    9.752889556   25.133509371 XXXX 1      xx      O   0.000
O153     4.040339126    0.074987001   11.810809371 XXXX 1      xx      O   0.000
O154     4.040339126    0.074987001   25.133509371 XXXX 1      xx      O   0.000
O155     5.980870748   19.580812999    5.149468195 XXXX 1      xx      O   0.000
O156     5.980870748   19.580812999   18.472168195 XXXX 1      xx      O   0.000
O157    14.061548999    9.752889556    8.173249453 XXXX 1      xx      O   0.000
O158    14.061548999    9.752889556   21.495949453 XXXX 1      xx      O   0.000
O159    16.002060874    9.902957332    1.511890629 XXXX 1      xx      O   0.000
O160    16.002060874    9.902957332   14.834590629 XXXX 1      xx      O   0.000
O161    12.200776634    2.658986892    1.145954320 XXXX 1      xx      O   0.000
O162    12.200776634    2.658986892   14.468654320 XXXX 1      xx      O   0.000
O163    17.862833239   16.996813108    7.807313145 XXXX 1      xx      O   0.000
O164    17.862833239   16.996813108   21.130013145 XXXX 1      xx      O   0.000
O165     2.179586507    7.168936551    5.515404504 XXXX 1      xx      O   0.000
O166     2.179586507    7.168936551   18.838104504 XXXX 1      xx      O   0.000
O167     7.841623366   12.486910336   12.176745680 XXXX 1      xx      O   0.000
O168     7.841623366   12.486910336   25.499445680 XXXX 1      xx      O   0.000
O169     7.841623366   16.996813108   12.176745680 XXXX 1      xx      O   0.000
O170     7.841623366   16.996813108   25.499445680 XXXX 1      xx      O   0.000
O171     2.179586507    2.658986892    5.515404504 XXXX 1      xx      O   0.000
O172     2.179586507    2.658986892   18.838104504 XXXX 1      xx      O   0.000
O173    17.862833239   12.486910336    7.807313145 XXXX 1      xx      O   0.000
O174    17.862833239   12.486910336   21.130013145 XXXX 1      xx      O   0.000
O175    12.200776634    7.168936551    1.145954320 XXXX 1      xx      O   0.000
O176    12.200776634    7.168936551   14.468654320 XXXX 1      xx      O   0.000
O177    11.746426576    1.310613264   12.337739462 XXXX 1      xx      O   0.000
O178    11.746426576    1.310613264   25.660439462 XXXX 1      xx      O   0.000
O179    18.317183298   18.345186736    5.676398286 XXXX 1      xx      O   0.000
O180    18.317183298   18.345186736   18.999098286 XXXX 1      xx      O   0.000
O181     1.725236449    8.517310180    7.646319362 XXXX 1      xx      O   0.000
O182     1.725236449    8.517310180   20.969019362 XXXX 1      xx      O   0.000
O183     8.295973424   11.138536708    0.984960538 XXXX 1      xx      O   0.000
O184     8.295973424   11.138536708   14.307660538 XXXX 1      xx      O   0.000
O185     8.295973424   18.345186736    0.984960538 XXXX 1      xx      O   0.000
O186     8.295973424   18.345186736   14.307660538 XXXX 1      xx      O   0.000
O187     1.725236449    1.310613264    7.646319362 XXXX 1      xx      O   0.000
O188     1.725236449    1.310613264   20.969019362 XXXX 1      xx      O   0.000
O189    18.317183298   11.138536708    5.676398286 XXXX 1      xx      O   0.000
O190    18.317183298   11.138536708   18.999098286 XXXX 1      xx      O   0.000
O191    11.746426576    8.517310180   12.337739462 XXXX 1      xx      O   0.000
O192    11.746426576    8.517310180   25.660439462 XXXX 1      xx      O   0.000
O193    12.390380073    1.272262680    9.776112307 XXXX 1      xx      O   0.000
O194    12.390380073    1.272262680   23.098812307 XXXX 1      xx      O   0.000
O195    17.673229800   18.383537320    3.114771131 XXXX 1      xx      O   0.000
O196    17.673229800   18.383537320   16.437471131 XXXX 1      xx      O   0.000
O197     2.369189946    8.555660764   10.207946517 XXXX 1      xx      O   0.000
O198     2.369189946    8.555660764   23.530646517 XXXX 1      xx      O   0.000
O199     7.652019927   11.100186124    3.546587693 XXXX 1      xx      O   0.000
O200     7.652019927   11.100186124   16.869287693 XXXX 1      xx      O   0.000
O201     7.652019927   18.383537320    3.546587693 XXXX 1      xx      O   0.000
O202     7.652019927   18.383537320   16.869287693 XXXX 1      xx      O   0.000
O203     2.369189946    1.272262680   10.207946517 XXXX 1      xx      O   0.000
O204     2.369189946    1.272262680   23.530646517 XXXX 1      xx      O   0.000
O205    17.673229800   11.100186124    3.114771131 XXXX 1      xx      O   0.000
O206    17.673229800   11.100186124   16.437471131 XXXX 1      xx      O   0.000
O207    12.390380073    8.555660764    9.776112307 XXXX 1      xx      O   0.000
O208    12.390380073    8.555660764   23.098812307 XXXX 1      xx      O   0.000
O209    11.787014614   18.716602184   11.040709345 XXXX 1      xx      O   0.000
O210    11.787014614   18.716602184   24.363409345 XXXX 1      xx      O   0.000
O211    18.276595259    0.939197816    4.379368169 XXXX 1      xx      O   0.000
O212    18.276595259    0.939197816   17.702068169 XXXX 1      xx      O   0.000
O213     1.765824487   10.767121260    8.943349479 XXXX 1      xx      O   0.000
O214     1.765824487   10.767121260   22.266049479 XXXX 1      xx      O   0.000
O215     8.255385386    8.888725628    2.281990655 XXXX 1      xx      O   0.000
O216     8.255385386    8.888725628   15.604690655 XXXX 1      xx      O   0.000
O217     8.255385386    0.939197816    2.281990655 XXXX 1      xx      O   0.000
O218     8.255385386    0.939197816   15.604690655 XXXX 1      xx      O   0.000
O219     1.765824487   18.716602184    8.943349479 XXXX 1      xx      O   0.000
O220     1.765824487   18.716602184   22.266049479 XXXX 1      xx      O   0.000
O221    18.276595259    8.888725628    4.379368169 XXXX 1      xx      O   0.000
O222    18.276595259    8.888725628   17.702068169 XXXX 1      xx      O   0.000
O223    11.787014614   10.767121260   11.040709345 XXXX 1      xx      O   0.000
O224    11.787014614   10.767121260   24.363409345 XXXX 1      xx      O   0.000
O225    14.014526220    2.697199232    8.388794700 XXXX 1      xx      O   0.000
O226    14.014526220    2.697199232   21.711494700 XXXX 1      xx      O   0.000
O227    16.049083653   16.958600768    1.727453524 XXXX 1      xx      O   0.000
O228    16.049083653   16.958600768   15.050153524 XXXX 1      xx      O   0.000
O229     3.993336094    7.130724211   11.595264124 XXXX 1      xx      O   0.000
O230     3.993336094    7.130724211   24.917964124 XXXX 1      xx      O   0.000
O231     6.027873780   12.525122676    4.933905300 XXXX 1      xx      O   0.000
O232     6.027873780   12.525122676   18.256605300 XXXX 1      xx      O   0.000
O233     6.027873780   16.958600768    4.933905300 XXXX 1      xx      O   0.000
O234     6.027873780   16.958600768   18.256605300 XXXX 1      xx      O   0.000
O235     3.993336094    2.697199232   11.595264124 XXXX 1      xx      O   0.000
O236     3.993336094    2.697199232   24.917964124 XXXX 1      xx      O   0.000
O237    16.049083653   12.525122676    1.727453524 XXXX 1      xx      O   0.000
O238    16.049083653   12.525122676   15.050153524 XXXX 1      xx      O   0.000
O239    14.014526220    7.130724211    8.388794700 XXXX 1      xx      O   0.000
O240    14.014526220    7.130724211   21.711494700 XXXX 1      xx      O   0.000
O241    19.902809356   16.970909200    9.516842722 XXXX 1      xx      O   0.000
O242    19.902809356   16.970909200   22.839542722 XXXX 1      xx      O   0.000
O243    10.160800517    2.684890800    2.855501546 XXXX 1      xx      O   0.000
O244    10.160800517    2.684890800   16.178201546 XXXX 1      xx      O   0.000
O245     9.881619229   12.512814244   10.467216102 XXXX 1      xx      O   0.000
O246     9.881619229   12.512814244   23.789916102 XXXX 1      xx      O   0.000
O247     0.139590644    7.143032644    3.805857278 XXXX 1      xx      O   0.000
O248     0.139590644    7.143032644   17.128557278 XXXX 1      xx      O   0.000
O249     0.139590644    2.684890800    3.805857278 XXXX 1      xx      O   0.000
O250     0.139590644    2.684890800   17.128557278 XXXX 1      xx      O   0.000
O251     9.881619229   16.970909200   10.467216102 XXXX 1      xx      O   0.000
O252     9.881619229   16.970909200   23.789916102 XXXX 1      xx      O   0.000
O253    10.160800517    7.143032644    2.855501546 XXXX 1      xx      O   0.000
O254    10.160800517    7.143032644   16.178201546 XXXX 1      xx      O   0.000
O255    19.902809356   12.512814244    9.516842722 XXXX 1      xx      O   0.000
O256    19.902809356   12.512814244   22.839542722 XXXX 1      xx      O   0.000
O257    17.511466107   16.406827753   10.329664197 XXXX 1      xx      O   0.000
O258    17.511466107   16.406827753   23.652364197 XXXX 1      xx      O   0.000
O259    12.552143767    3.248972247    3.668323021 XXXX 1      xx      O   0.000
O260    12.552143767    3.248972247   16.991023021 XXXX 1      xx      O   0.000
O261     7.490275980   13.076895691    9.654394627 XXXX 1      xx      O   0.000
O262     7.490275980   13.076895691   22.977094627 XXXX 1      xx      O   0.000
O263     2.530933893    6.578951197    2.993035803 XXXX 1      xx      O   0.000
O264     2.530933893    6.578951197   16.315735803 XXXX 1      xx      O   0.000
O265     2.530933893    3.248972247    2.993035803 XXXX 1      xx      O   0.000
O266     2.530933893    3.248972247   16.315735803 XXXX 1      xx      O   0.000
O267     7.490275980   16.406827753    9.654394627 XXXX 1      xx      O   0.000
O268     7.490275980   16.406827753   22.977094627 XXXX 1      xx      O   0.000
O269    12.552143767    6.578951197    3.668323021 XXXX 1      xx      O   0.000
O270    12.552143767    6.578951197   16.991023021 XXXX 1      xx      O   0.000
O271    17.511466107   13.076895691   10.329664197 XXXX 1      xx      O   0.000
O272    17.511466107   13.076895691   23.652364197 XXXX 1      xx      O   0.000
O273    16.193253491   16.886894311   12.465139586 XXXX 1      xx      O   0.000
O274    16.193253491   16.886894311   25.787839586 XXXX 1      xx      O   0.000
O275    13.870356383    2.768905689    5.803798410 XXXX 1      xx      O   0.000
O276    13.870356383    2.768905689   19.126498410 XXXX 1      xx      O   0.000
O277     6.172063364   12.596829132    7.518919239 XXXX 1      xx      O   0.000
O278     6.172063364   12.596829132   20.841619239 XXXX 1      xx      O   0.000
O279     3.849146509    7.059017755    0.857560414 XXXX 1      xx      O   0.000
O280     3.849146509    7.059017755   14.180260414 XXXX 1      xx      O   0.000
O281     3.849146509    2.768905689    0.857560414 XXXX 1      xx      O   0.000
O282     3.849146509    2.768905689   14.180260414 XXXX 1      xx      O   0.000
O283     6.172063364   16.886894311    7.518919239 XXXX 1      xx      O   0.000
O284     6.172063364   16.886894311   20.841619239 XXXX 1      xx      O   0.000
O285    13.870356383    7.059017755    5.803798410 XXXX 1      xx      O   0.000
O286    13.870356383    7.059017755   19.126498410 XXXX 1      xx      O   0.000
O287    16.193253491   12.596829132   12.465139586 XXXX 1      xx      O   0.000
O288    16.193253491   12.596829132   25.787839586 XXXX 1      xx      O   0.000
O289    14.867997846   16.507557520   10.253862314 XXXX 1      xx      O   0.000
O290    14.867997846   16.507557520   23.576562314 XXXX 1      xx      O   0.000
O291    15.195612027    3.148242480    3.592521138 XXXX 1      xx      O   0.000
O292    15.195612027    3.148242480   16.915221138 XXXX 1      xx      O   0.000
O293     4.846807720   12.976165923    9.730196510 XXXX 1      xx      O   0.000
O294     4.846807720   12.976165923   23.052896510 XXXX 1      xx      O   0.000
O295     5.174402154    6.679680964    3.068837686 XXXX 1      xx      O   0.000
O296     5.174402154    6.679680964   16.391537686 XXXX 1      xx      O   0.000
O297     5.174402154    3.148242480    3.068837686 XXXX 1      xx      O   0.000
O298     5.174402154    3.148242480   16.391537686 XXXX 1      xx      O   0.000
O299     4.846807720   16.507557520    9.730196510 XXXX 1      xx      O   0.000
O300     4.846807720   16.507557520   23.052896510 XXXX 1      xx      O   0.000
O301    15.195612027    6.679680964    3.592521138 XXXX 1      xx      O   0.000
O302    15.195612027    6.679680964   16.915221138 XXXX 1      xx      O   0.000
O303    14.867997846   12.976165923   10.253862314 XXXX 1      xx      O   0.000
O304    14.867997846   12.976165923   23.576562314 XXXX 1      xx      O   0.000
O305    13.873015874   16.757868810    0.290375299 XXXX 1      xx      O   0.000
O306    13.873015874   16.757868810   13.613075299 XXXX 1      xx      O   0.000
O307    16.190593999    2.897931190    6.951734123 XXXX 1      xx      O   0.000
O308    16.190593999    2.897931190   20.274434123 XXXX 1      xx      O   0.000
O309     3.851825747   12.725854634    6.370983525 XXXX 1      xx      O   0.000
O310     3.851825747   12.725854634   19.693683525 XXXX 1      xx      O   0.000
O311     6.169384126    6.929992254   13.032324701 XXXX 1      xx      O   0.000
O312     6.169384126    6.929992254   26.355024701 XXXX 1      xx      O   0.000
O313     6.169384126    2.897931190   13.032324701 XXXX 1      xx      O   0.000
O314     6.169384126    2.897931190   26.355024701 XXXX 1      xx      O   0.000
O315     3.851825747   16.757868810    6.370983525 XXXX 1      xx      O   0.000
O316     3.851825747   16.757868810   19.693683525 XXXX 1      xx      O   0.000
O317    16.190593999    6.929992254    6.951734123 XXXX 1      xx      O   0.000
O318    16.190593999    6.929992254   20.274434123 XXXX 1      xx      O   0.000
O319    13.873015874   12.725854634    0.290375299 XXXX 1      xx      O   0.000
O320    13.873015874   12.725854634   13.613075299 XXXX 1      xx      O   0.000
O321    11.680877647   16.408423168   12.241499511 XXXX 1      xx      O   0.000
O322    11.680877647   16.408423168   25.564199511 XXXX 1      xx      O   0.000
O323    18.382732226    3.247376832    5.580158335 XXXX 1      xx      O   0.000
O324    18.382732226    3.247376832   18.902858335 XXXX 1      xx      O   0.000
O325     1.659687520   13.075300276    7.742559313 XXXX 1      xx      O   0.000
O326     1.659687520   13.075300276   21.065259313 XXXX 1      xx      O   0.000
O327     8.361522353    6.580546612    1.081200489 XXXX 1      xx      O   0.000
O328     8.361522353    6.580546612   14.403900489 XXXX 1      xx      O   0.000
O329     8.361522353    3.247376832    1.081200489 XXXX 1      xx      O   0.000
O330     8.361522353    3.247376832   14.403900489 XXXX 1      xx      O   0.000
O331     1.659687520   16.408423168    7.742559313 XXXX 1      xx      O   0.000
O332     1.659687520   16.408423168   21.065259313 XXXX 1      xx      O   0.000
O333    18.382732226    6.580546612    5.580158335 XXXX 1      xx      O   0.000
O334    18.382732226    6.580546612   18.902858335 XXXX 1      xx      O   0.000
O335    11.680877647   13.075300276   12.241499511 XXXX 1      xx      O   0.000
O336    11.680877647   13.075300276   25.564199511 XXXX 1      xx      O   0.000
O337    12.319933603   16.557575005    9.692363955 XXXX 1      xx      O   0.000
O338    12.319933603   16.557575005   23.015063955 XXXX 1      xx      O   0.000
O339    17.743676270    3.098224995    3.031022779 XXXX 1      xx      O   0.000
O340    17.743676270    3.098224995   16.353722779 XXXX 1      xx      O   0.000
O341     2.298743476   12.926148438   10.291694869 XXXX 1      xx      O   0.000
O342     2.298743476   12.926148438   23.614394869 XXXX 1      xx      O   0.000
O343     7.722466397    6.729698449    3.630336045 XXXX 1      xx      O   0.000
O344     7.722466397    6.729698449   16.953036045 XXXX 1      xx      O   0.000
O345     7.722466397    3.098224995    3.630336045 XXXX 1      xx      O   0.000
O346     7.722466397    3.098224995   16.953036045 XXXX 1      xx      O   0.000
O347     2.298743476   16.557575005   10.291694869 XXXX 1      xx      O   0.000
O348     2.298743476   16.557575005   23.614394869 XXXX 1      xx      O   0.000
O349    17.743676270    6.729698449    3.031022779 XXXX 1      xx      O   0.000
O350    17.743676270    6.729698449   16.353722779 XXXX 1      xx      O   0.000
O351    12.319933603   12.926148438    9.692363955 XXXX 1      xx      O   0.000
O352    12.319933603   12.926148438   23.015063955 XXXX 1      xx      O   0.000
O353    18.743803601   14.741885166    8.716983507 XXXX 1      xx      O   0.000
O354    18.743803601   14.741885166   22.039683507 XXXX 1      xx      O   0.000
O355    11.319806272    4.913914834    2.055642332 XXXX 1      xx      O   0.000
O356    11.319806272    4.913914834   15.378342332 XXXX 1      xx      O   0.000
O357     8.722613475   14.741838278   11.267075317 XXXX 1      xx      O   0.000
O358     8.722613475   14.741838278   24.589775317 XXXX 1      xx      O   0.000
O359     1.298596399    4.914008610    4.605716493 XXXX 1      xx      O   0.000
O360     1.298596399    4.914008610   17.928416493 XXXX 1      xx      O   0.000
O361    15.588619386   14.741885166    0.511697679 XXXX 1      xx      O   0.000
O362    15.588619386   14.741885166   13.834397679 XXXX 1      xx      O   0.000
O363    14.474990487    4.913914834    7.173056503 XXXX 1      xx      O   0.000
O364    14.474990487    4.913914834   20.495756503 XXXX 1      xx      O   0.000
O365     5.567429259   14.741838278    6.149661146 XXXX 1      xx      O   0.000
O366     5.567429259   14.741838278   19.472361146 XXXX 1      xx      O   0.000
O367     4.453780614    4.914008610   12.811002321 XXXX 1      xx      O   0.000
O368     4.453780614    4.914008610   26.133702321 XXXX 1      xx      O   0.000
O369    12.254312855   14.741885166    0.831013990 XXXX 1      xx      O   0.000
O370    12.254312855   14.741885166   14.153713990 XXXX 1      xx      O   0.000
O371    17.809297019    4.913914834    7.492372814 XXXX 1      xx      O   0.000
O372    17.809297019    4.913914834   20.815072814 XXXX 1      xx      O   0.000
O373     2.233122728   14.741838278    5.830344834 XXXX 1      xx      O   0.000
O374     2.233122728   14.741838278   19.153044834 XXXX 1      xx      O   0.000
O375     7.788087145    4.914008610   12.491686010 XXXX 1      xx      O   0.000
O376     7.788087145    4.914008610   25.814386010 XXXX 1      xx      O   0.000
O377    13.853358918   14.741885166    8.621670375 XXXX 1      xx      O   0.000
O378    13.853358918   14.741885166   21.944370375 XXXX 1      xx      O   0.000
O379    16.210250956    4.913914834    1.960329199 XXXX 1      xx      O   0.000
O380    16.210250956    4.913914834   15.283029199 XXXX 1      xx      O   0.000
O381     3.832168791   14.741838278   11.362388449 XXXX 1      xx      O   0.000
O382     3.832168791   14.741838278   24.685088449 XXXX 1      xx      O   0.000
O383     6.189041082    4.914008610    4.701029625 XXXX 1      xx      O   0.000
O384     6.189041082    4.914008610   18.023729625 XXXX 1      xx      O   0.000
end
end
