# Supplementary material for: Reminiscent capillarity in subnanopores
Source: Nat Commun. 2019 Oct 11;10:4642. doi: 10.1038/s41467-019-12418-9 (PMC6789112; doi:10.1038/s41467-019-12418-9)
Supplement: Supplementary file 7 — Supplementary Data 4 [file 41467_2019_12418_MOESM7_ESM.zip › NCOMMS-19-15290B Supplementary Data 4.txt]

!BIOSYM archive 3
PBC=ON
Materials Studio Generated CAR File
!DATE Thu Jul 20 17:21:37 2017
PBC   26.1000   21.8530   27.1460   90.0000  102.9050   90.0000 (P1)
O1       8.063589733   11.682614568    0.205067620 XXXX 1      xx      O   0.000
O2       6.878394172    3.470256631    4.335526311 XXXX 1      xx      O   0.000
O3      10.527432266    8.789277151    3.491441815 XXXX 1      xx      O   0.000
O4       7.267053802    5.201014272    6.301529617 XXXX 1      xx      O   0.000
O5       5.779671267    3.085643822    6.693142947 XXXX 1      xx      O   0.000
O6       9.082174499    7.191822790    1.962034189 XXXX 1      xx      O   0.000
O7       9.387124551    9.704917421    1.303171648 XXXX 1      xx      O   0.000
O8       7.566426053    5.089563711    2.392014673 XXXX 1      xx      O   0.000
O9       4.262481217    9.127998207    6.275069225 XXXX 1      xx      O   0.000
O10     10.856112230    8.782720814    6.095139032 XXXX 1      xx      O   0.000
O11      3.373593213    2.882410732    7.739648713 XXXX 1      xx      O   0.000
O12      6.815014665   10.002118702    1.809887230 XXXX 1      xx      O   0.000
O13      5.596992559   12.897641130   11.175523665 XXXX 1      xx      O   0.000
O14      8.374540839    2.823407608    6.406047949 XXXX 1      xx      O   0.000
O15      5.851353924    9.471090589    4.204547587 XXXX 1      xx      O   0.000
O16      3.966653836    1.569045467    5.532856588 XXXX 1      xx      O   0.000
O17      8.563974130   11.708837310    2.777012608 XXXX 1      xx      O   0.000
O18      8.337876048    2.578654091    2.328509771 XXXX 1      xx      O   0.000
O19      5.829467006    3.175241013    1.924989679 XXXX 1      xx      O   0.000
O20      6.456546681    7.690071172    6.034280012 XXXX 1      xx      O   0.000
O21      5.011845436    0.839155264    7.822999205 XXXX 1      xx      O   0.000
O22      1.842468272    9.807626634    5.497135118 XXXX 1      xx      O   0.000
O23      7.431999092   11.464084770   12.399314728 XXXX 1      xx      O   0.000
O24      7.634639331   12.196159333    5.175642281 XXXX 1      xx      O   0.000
O25      0.898552813   12.242050434    5.362187473 XXXX 1      xx      O   0.000
O26      8.250175212    6.678276723    4.385801016 XXXX 1      xx      O   0.000
O27      6.540413364    7.506505465    2.581205944 XXXX 1      xx      O   0.000
O28      9.942013637   10.939611692    4.884578362 XXXX 1      xx      O   0.000
O29     -0.597705114   10.216277826    4.573669445 XXXX 1      xx      O   0.000
O30      3.495958870    0.028408901    3.446459266 XXXX 1      xx      O   0.000
O31      8.899458680    7.189637127    6.871749903 XXXX 1      xx      O   0.000
O32      6.605469211   10.255613241    6.603177456 XXXX 1      xx      O   0.000
Si1      7.149590580    3.577336193    2.753198295 XXXX 1      xx      Si  0.000
Si2      7.077392880    3.647265676    5.921823839 XXXX 1      xx      Si  0.000
Si3      6.181896372   12.454024546   12.609674629 XXXX 1      xx      Si  0.000
Si4      8.199542840   10.769158657    1.525438508 XXXX 1      xx      Si  0.000
Si5      7.855585364    6.610532902    2.827287117 XXXX 1      xx      Si  0.000
Si6      7.714561748    6.693574408    5.903301683 XXXX 1      xx      Si  0.000
Si7      5.910364893    8.985953578    2.671171237 XXXX 1      xx      Si  0.000
Si8      4.534828950    2.100073417    6.943192844 XXXX 1      xx      Si  0.000
Si9      8.974696897   12.078153085    4.287897684 XXXX 1      xx      Si  0.000
Si10     3.719542077    0.056817802    5.039371399 XXXX 1      xx      Si  0.000
Si11     0.899119460   10.799752725    4.647758464 XXXX 1      xx      Si  0.000
Si12    10.107878545    8.433072746    1.979233305 XXXX 1      xx      Si  0.000
Si13     5.793689473    9.134554544    5.777614722 XXXX 1      xx      Si  0.000
Si14     9.938242326    8.330363533    7.338775094 XXXX 1      xx      Si  0.000
Si15     2.982275283   10.045824140    6.611115692 XXXX 1      xx      Si  0.000
Si16    10.944736772    9.685249713    4.762861111 XXXX 1      xx      Si  0.000
O33      9.995746506    0.756114247    6.410016993 XXXX 1      xx      O   0.000
O34     11.180942067   14.396756951    2.279558302 XXXX 1      xx      O   0.000
O35      7.531903973   19.715777471    3.123642798 XXXX 1      xx      O   0.000
O36     10.792282438   16.127514593    0.313554996 XXXX 1      xx      O   0.000
O37      9.248336878   14.012144142   13.152110892 XXXX 1      xx      O   0.000
O38      8.977161740   18.118323111    4.653050424 XXXX 1      xx      O   0.000
O39      8.672211689   20.631417741    5.311912965 XXXX 1      xx      O   0.000
O40     10.492910186   16.016064031    4.223069940 XXXX 1      xx      O   0.000
O41      0.746854831   20.054498528    0.340015388 XXXX 1      xx      O   0.000
O42      7.203224009   19.709221134    0.519945581 XXXX 1      xx      O   0.000
O43     -1.395585258   13.808911052   12.105605125 XXXX 1      xx      O   0.000
O44     11.244321574   20.928619022    4.805197383 XXXX 1      xx      O   0.000
O45      9.431015586    1.971140810    8.669730174 XXXX 1      xx      O   0.000
O46      9.684795400   13.749907929    0.209036664 XXXX 1      xx      O   0.000
O47     12.207982315   20.397590910    2.410537026 XXXX 1      xx      O   0.000
O48      1.042682213   12.495545788    1.082228025 XXXX 1      xx      O   0.000
O49      9.495362109    0.782336989    3.838072004 XXXX 1      xx      O   0.000
O50      9.721460191   13.505154412    4.286574842 XXXX 1      xx      O   0.000
O51     -0.820130958   14.101741333    4.690094934 XXXX 1      xx      O   0.000
O52     11.602789558   18.616571493    0.580804601 XXXX 1      xx      O   0.000
O53     10.016162708   11.765655585   12.022254634 XXXX 1      xx      O   0.000
O54      3.166867776   20.734126955    1.117949495 XXXX 1      xx      O   0.000
O55      7.596009053    0.537584449    7.445939110 XXXX 1      xx      O   0.000
O56     10.424696908    1.269659012    1.439442332 XXXX 1      xx      O   0.000
O57      4.110783235    1.315550113    1.252897140 XXXX 1      xx      O   0.000
O58      9.809161027   17.604777043    2.229283597 XXXX 1      xx      O   0.000
O59     11.518922875   18.433005785    4.033878669 XXXX 1      xx      O   0.000
O60      8.117322602    0.013111371    1.730506251 XXXX 1      xx      O   0.000
O61      5.607041162   21.142778146    2.041415168 XXXX 1      xx      O   0.000
O62      1.513377178   10.954909221    3.168625347 XXXX 1      xx      O   0.000
O63      6.128549465   18.116137448   12.973503935 XXXX 1      xx      O   0.000
O64     11.453867028   21.182113562    0.011907157 XXXX 1      xx      O   0.000
Si17    10.909745659   14.503836513    3.861886318 XXXX 1      xx      Si  0.000
Si18    10.981943359   14.573765997    0.693260774 XXXX 1      xx      Si  0.000
Si19     8.846111773    1.527524226    7.235579210 XXXX 1      xx      Si  0.000
Si20     9.859793399   21.695658978    5.089646105 XXXX 1      xx      Si  0.000
Si21    10.203750875   17.537033223    3.787797496 XXXX 1      xx      Si  0.000
Si22    10.344774491   17.620074728    0.711782930 XXXX 1      xx      Si  0.000
Si23    -0.901028844   19.912453898    3.943913376 XXXX 1      xx      Si  0.000
Si24    -2.556820996   13.026573737   12.902060995 XXXX 1      xx      Si  0.000
Si25     9.084639342    1.151652765    2.327186929 XXXX 1      xx      Si  0.000
Si26     1.289793972   10.983318122    1.575713213 XXXX 1      xx      Si  0.000
Si27     4.110216589   21.726253045    1.967326149 XXXX 1      xx      Si  0.000
Si28     7.951457694   19.359573067    4.635851307 XXXX 1      xx      Si  0.000
Si29    12.265646767   20.061054864    0.837469891 XXXX 1      xx      Si  0.000
Si30     5.089765819   19.256863853   12.506478745 XXXX 1      xx      Si  0.000
Si31     2.027060765   20.972324461    0.003968921 XXXX 1      xx      Si  0.000
Si32     7.114599467   20.611750034    1.852223502 XXXX 1      xx      Si  0.000
O65      1.955082364   10.170386073   13.025101606 XXXX 1      xx      O   0.000
O66      3.140277925   18.382744010    8.894642915 XXXX 1      xx      O   0.000
O67     -0.508760170   13.063723490    9.738727411 XXXX 1      xx      O   0.000
O68      2.751618295   16.651986369    6.928639608 XXXX 1      xx      O   0.000
O69      4.239000830   18.767356819    6.537026279 XXXX 1      xx      O   0.000
O70      0.936497598   14.661177851   11.268135037 XXXX 1      xx      O   0.000
O71      0.631547546   12.148083220   11.926997578 XXXX 1      xx      O   0.000
O72      2.452246044   16.763436930   10.838154553 XXXX 1      xx      O   0.000
O73      5.756190880   12.725002434    6.955100000 XXXX 1      xx      O   0.000
O74     -0.837440134   13.070279827    7.135030193 XXXX 1      xx      O   0.000
O75      6.645078884   18.970589909    5.490520513 XXXX 1      xx      O   0.000
O76      3.203657431   11.850881939   11.420281996 XXXX 1      xx      O   0.000
O77      4.421679538    8.955359510    2.054645561 XXXX 1      xx      O   0.000
O78      1.644131257   19.029593033    6.824121277 XXXX 1      xx      O   0.000
O79      4.167318173   12.381910052    9.025621639 XXXX 1      xx      O   0.000
O80      6.052018261   20.283955174    7.697312638 XXXX 1      xx      O   0.000
O81      1.454697967   10.144163331   10.453156617 XXXX 1      xx      O   0.000
O82      1.680796048   19.274346550   10.901659455 XXXX 1      xx      O   0.000
O83      4.189205091   18.677759628   11.305179547 XXXX 1      xx      O   0.000
O84      3.562125415   14.162929468    7.195889214 XXXX 1      xx      O   0.000
O85      5.006826660   21.013845376    5.407170021 XXXX 1      xx      O   0.000
O86      8.176203824   12.045374006    7.733034108 XXXX 1      xx      O   0.000
O87      2.586673005   10.388915871    0.830854497 XXXX 1      xx      O   0.000
O88      2.384032765    9.656841308    8.054526945 XXXX 1      xx      O   0.000
O89      9.120119283    9.610950207    7.867981753 XXXX 1      xx      O   0.000
O90      1.768496885   15.174723918    8.844368209 XXXX 1      xx      O   0.000
O91      3.478258732   14.346495176   10.648963282 XXXX 1      xx      O   0.000
O92      0.076658460   10.913388949    8.345590864 XXXX 1      xx      O   0.000
O93     10.616377211   11.636722815    8.656499781 XXXX 1      xx      O   0.000
O94      6.522713227   21.824591740    9.783709960 XXXX 1      xx      O   0.000
O95      1.119213416   14.663363513    6.358419322 XXXX 1      xx      O   0.000
O96      3.413202886   11.597387399    6.626991770 XXXX 1      xx      O   0.000
Si33     2.869081517   18.275664448   10.476970931 XXXX 1      xx      Si  0.000
Si34     2.941279217   18.205734965    7.308345387 XXXX 1      xx      Si  0.000
Si35     3.836775725    9.398976095    0.620494597 XXXX 1      xx      Si  0.000
Si36     1.819129257   11.083841983   11.704730718 XXXX 1      xx      Si  0.000
Si37     2.163086733   15.242467739   10.402882109 XXXX 1      xx      Si  0.000
Si38     2.304110348   15.159426233    7.326867543 XXXX 1      xx      Si  0.000
Si39     4.108307204   12.867047063   10.558997988 XXXX 1      xx      Si  0.000
Si40     5.483843147   19.752927224    6.286976382 XXXX 1      xx      Si  0.000
Si41     1.043975200    9.774847556    8.942271542 XXXX 1      xx      Si  0.000
Si42     6.299130020   21.796182839    8.190797826 XXXX 1      xx      Si  0.000
Si43     9.119552637   11.053247916    8.582410762 XXXX 1      xx      Si  0.000
Si44    -0.089206448   13.419927895   11.250935920 XXXX 1      xx      Si  0.000
Si45     4.224982624   12.718446097    7.452554504 XXXX 1      xx      Si  0.000
Si46     0.080429770   13.522637108    5.891394132 XXXX 1      xx      Si  0.000
Si47     7.036396813   11.807176501    6.619053534 XXXX 1      xx      Si  0.000
Si48    -0.926064676   12.167750928    8.467308115 XXXX 1      xx      Si  0.000
O97      0.022925591   21.096886394    6.820152233 XXXX 1      xx      O   0.000
O98     -1.162269971    7.456243689   10.950610924 XXXX 1      xx      O   0.000
O99      2.486768124    2.137223170   10.106526427 XXXX 1      xx      O   0.000
O100    -0.773610341    5.725486048   12.916614230 XXXX 1      xx      O   0.000
O101     0.770335218    7.840856499    0.078058334 XXXX 1      xx      O   0.000
O102     1.041510357    3.734677530    8.577118802 XXXX 1      xx      O   0.000
O103     1.346460408    1.221582899    7.918256261 XXXX 1      xx      O   0.000
O104    -0.474238090    5.836936610    9.007099286 XXXX 1      xx      O   0.000
O105     9.271817265    1.798502113   12.890153838 XXXX 1      xx      O   0.000
O106     2.815448088    2.143779507   12.710223645 XXXX 1      xx      O   0.000
O107    11.414257355    8.044089589    1.124564100 XXXX 1      xx      O   0.000
O108    -1.225649477    0.924381619    8.424971843 XXXX 1      xx      O   0.000
O109     0.587656511   19.881859831    4.560439052 XXXX 1      xx      O   0.000
O110     0.333876697    8.103092712   13.021132562 XXXX 1      xx      O   0.000
O111    -2.189310219    1.455409731   10.819632200 XXXX 1      xx      O   0.000
O112     8.975989884    9.357454853   12.147941201 XXXX 1      xx      O   0.000
O113     0.523309987   21.070663651    9.392097221 XXXX 1      xx      O   0.000
O114     0.297211906    8.347846229    8.943594384 XXXX 1      xx      O   0.000
O115    10.838803054    7.751259308    8.540074292 XXXX 1      xx      O   0.000
O116    -1.584117461    3.236429148   12.649364625 XXXX 1      xx      O   0.000
O117     0.002509388   10.087345056    1.207914592 XXXX 1      xx      O   0.000
O118     6.851804321    1.118873686   12.112219731 XXXX 1      xx      O   0.000
O119     2.422663044   21.315416192    5.784230115 XXXX 1      xx      O   0.000
O120    -0.406024811   20.583341629   11.790726894 XXXX 1      xx      O   0.000
O121     5.907888862   20.537450527   11.977272086 XXXX 1      xx      O   0.000
O122     0.209511070    4.248223598   11.000885629 XXXX 1      xx      O   0.000
O123    -1.500250778    3.419994856    9.196290557 XXXX 1      xx      O   0.000
O124     1.901349494   21.839889270   11.499662975 XXXX 1      xx      O   0.000
O125     4.411630934    0.710222495   11.188754058 XXXX 1      xx      O   0.000
O126     8.505294918   10.898091420   10.061543879 XXXX 1      xx      O   0.000
O127     3.890122632    3.736863193    0.256665291 XXXX 1      xx      O   0.000
O128    -1.435194932    0.670887079   13.218262069 XXXX 1      xx      O   0.000
Si49    -0.891073563    7.349164128    9.368282908 XXXX 1      xx      Si  0.000
Si50    -0.963271263    7.279234644   12.536908452 XXXX 1      xx      Si  0.000
Si51     1.172560323   20.325476415    5.994590016 XXXX 1      xx      Si  0.000
Si52     0.158878697    0.157341663    8.140523121 XXXX 1      xx      Si  0.000
Si53    -0.185078779    4.315967418    9.442371730 XXXX 1      xx      Si  0.000
Si54    -0.326102394    4.232925913   12.518386296 XXXX 1      xx      Si  0.000
Si55    10.919700941    1.940546742    9.286255850 XXXX 1      xx      Si  0.000
Si56    12.575493092    8.826426904    0.328108231 XXXX 1      xx      Si  0.000
Si57     0.934032754   20.701347876   10.902982297 XXXX 1      xx      Si  0.000
Si58     8.728878125   10.869682519   11.654456012 XXXX 1      xx      Si  0.000
Si59     5.908455508    0.126747595   11.262843077 XXXX 1      xx      Si  0.000
Si60     2.067214402    2.493427574    8.594317918 XXXX 1      xx      Si  0.000
Si61    -2.246974670    1.791945776   12.392699335 XXXX 1      xx      Si  0.000
Si62     4.928906278    2.596136788    0.723690481 XXXX 1      xx      Si  0.000
Si63     7.991611332    0.880676180   13.226200305 XXXX 1      xx      Si  0.000
Si64     2.904072630    1.241250607   11.377945723 XXXX 1      xx      Si  0.000
O129    21.113589924   11.682614568    0.205067620 XXXX 1      xx      O   0.000
O130    19.928394363    3.470256631    4.335526311 XXXX 1      xx      O   0.000
O131    23.577432457    8.789277151    3.491441815 XXXX 1      xx      O   0.000
O132    20.317053992    5.201014272    6.301529617 XXXX 1      xx      O   0.000
O133    18.829671457    3.085643822    6.693142947 XXXX 1      xx      O   0.000
O134    22.132174690    7.191822790    1.962034189 XXXX 1      xx      O   0.000
O135    22.437124741    9.704917421    1.303171648 XXXX 1      xx      O   0.000
O136    20.616426243    5.089563711    2.392014673 XXXX 1      xx      O   0.000
O137    17.312481408    9.127998207    6.275069225 XXXX 1      xx      O   0.000
O138    23.906112421    8.782720814    6.095139032 XXXX 1      xx      O   0.000
O139    16.423593403    2.882410732    7.739648713 XXXX 1      xx      O   0.000
O140    19.865014856   10.002118702    1.809887230 XXXX 1      xx      O   0.000
O141    18.646992750   12.897641130   11.175523665 XXXX 1      xx      O   0.000
O142    21.424541030    2.823407608    6.406047949 XXXX 1      xx      O   0.000
O143    18.901354114    9.471090589    4.204547587 XXXX 1      xx      O   0.000
O144    17.016654026    1.569045467    5.532856588 XXXX 1      xx      O   0.000
O145    21.613974320   11.708837310    2.777012608 XXXX 1      xx      O   0.000
O146    21.387876239    2.578654091    2.328509771 XXXX 1      xx      O   0.000
O147    18.879467197    3.175241013    1.924989679 XXXX 1      xx      O   0.000
O148    19.506546872    7.690071172    6.034280012 XXXX 1      xx      O   0.000
O149    18.061845627    0.839155264    7.822999205 XXXX 1      xx      O   0.000
O150    14.892468463    9.807626634    5.497135118 XXXX 1      xx      O   0.000
O151    20.481999283   11.464084770   12.399314728 XXXX 1      xx      O   0.000
O152    20.684639522   12.196159333    5.175642281 XXXX 1      xx      O   0.000
O153    13.948553004   12.242050434    5.362187473 XXXX 1      xx      O   0.000
O154    21.300175403    6.678276723    4.385801016 XXXX 1      xx      O   0.000
O155    19.590413555    7.506505465    2.581205944 XXXX 1      xx      O   0.000
O156    22.992013828   10.939611692    4.884578362 XXXX 1      xx      O   0.000
O157    12.452295077   10.216277826    4.573669445 XXXX 1      xx      O   0.000
O158    16.545959061    0.028408901    3.446459266 XXXX 1      xx      O   0.000
O159    21.949458871    7.189637127    6.871749903 XXXX 1      xx      O   0.000
O160    19.655469401   10.255613241    6.603177456 XXXX 1      xx      O   0.000
Si65    20.199590771    3.577336193    2.753198295 XXXX 1      xx      Si  0.000
Si66    20.127393070    3.647265676    5.921823839 XXXX 1      xx      Si  0.000
Si67    19.231896562   12.454024546   12.609674629 XXXX 1      xx      Si  0.000
Si68    21.249543030   10.769158657    1.525438508 XXXX 1      xx      Si  0.000
Si69    20.905585554    6.610532902    2.827287117 XXXX 1      xx      Si  0.000
Si70    20.764561939    6.693574408    5.903301683 XXXX 1      xx      Si  0.000
Si71    18.960365083    8.985953578    2.671171237 XXXX 1      xx      Si  0.000
Si72    17.584829141    2.100073417    6.943192844 XXXX 1      xx      Si  0.000
Si73    22.024697087   12.078153085    4.287897684 XXXX 1      xx      Si  0.000
Si74    16.769542267    0.056817802    5.039371399 XXXX 1      xx      Si  0.000
Si75    13.949119650   10.799752725    4.647758464 XXXX 1      xx      Si  0.000
Si76    23.157878736    8.433072746    1.979233305 XXXX 1      xx      Si  0.000
Si77    18.843689663    9.134554544    5.777614722 XXXX 1      xx      Si  0.000
Si78    22.988242517    8.330363533    7.338775094 XXXX 1      xx      Si  0.000
Si79    16.032275474   10.045824140    6.611115692 XXXX 1      xx      Si  0.000
Si80    23.994736963    9.685249713    4.762861111 XXXX 1      xx      Si  0.000
O161    23.045746697    0.756114247    6.410016993 XXXX 1      xx      O   0.000
O162    24.230942258   14.396756951    2.279558302 XXXX 1      xx      O   0.000
O163    20.581904164   19.715777471    3.123642798 XXXX 1      xx      O   0.000
O164    23.842282628   16.127514593    0.313554996 XXXX 1      xx      O   0.000
O165    22.298337069   14.012144142   13.152110892 XXXX 1      xx      O   0.000
O166    22.027161931   18.118323111    4.653050424 XXXX 1      xx      O   0.000
O167    21.722211879   20.631417741    5.311912965 XXXX 1      xx      O   0.000
O168    23.542910377   16.016064031    4.223069940 XXXX 1      xx      O   0.000
O169    13.796855022   20.054498528    0.340015388 XXXX 1      xx      O   0.000
O170    20.253224199   19.709221134    0.519945581 XXXX 1      xx      O   0.000
O171    11.654414932   13.808911052   12.105605125 XXXX 1      xx      O   0.000
O172    24.294321764   20.928619022    4.805197383 XXXX 1      xx      O   0.000
O173    22.481015777    1.971140810    8.669730174 XXXX 1      xx      O   0.000
O174    22.734795590   13.749907929    0.209036664 XXXX 1      xx      O   0.000
O175    25.257982506   20.397590910    2.410537026 XXXX 1      xx      O   0.000
O176    14.092682403   12.495545788    1.082228025 XXXX 1      xx      O   0.000
O177    22.545362300    0.782336989    3.838072004 XXXX 1      xx      O   0.000
O178    22.771460382   13.505154412    4.286574842 XXXX 1      xx      O   0.000
O179    12.229869233   14.101741333    4.690094934 XXXX 1      xx      O   0.000
O180    24.652789748   18.616571493    0.580804601 XXXX 1      xx      O   0.000
O181    23.066162899   11.765655585   12.022254634 XXXX 1      xx      O   0.000
O182    16.216867967   20.734126955    1.117949495 XXXX 1      xx      O   0.000
O183    20.646009244    0.537584449    7.445939110 XXXX 1      xx      O   0.000
O184    23.474697098    1.269659012    1.439442332 XXXX 1      xx      O   0.000
O185    17.160783426    1.315550113    1.252897140 XXXX 1      xx      O   0.000
O186    22.859161218   17.604777043    2.229283597 XXXX 1      xx      O   0.000
O187    24.568923065   18.433005785    4.033878669 XXXX 1      xx      O   0.000
O188    21.167322793    0.013111371    1.730506251 XXXX 1      xx      O   0.000
O189    18.657041353   21.142778146    2.041415168 XXXX 1      xx      O   0.000
O190    14.563377369   10.954909221    3.168625347 XXXX 1      xx      O   0.000
O191    19.178549655   18.116137448   12.973503935 XXXX 1      xx      O   0.000
O192    24.503867219   21.182113562    0.011907157 XXXX 1      xx      O   0.000
Si81    23.959745850   14.503836513    3.861886318 XXXX 1      xx      Si  0.000
Si82    24.031943550   14.573765997    0.693260774 XXXX 1      xx      Si  0.000
Si83    21.896111964    1.527524226    7.235579210 XXXX 1      xx      Si  0.000
Si84    22.909793590   21.695658978    5.089646105 XXXX 1      xx      Si  0.000
Si85    23.253751066   17.537033223    3.787797496 XXXX 1      xx      Si  0.000
Si86    23.394774681   17.620074728    0.711782930 XXXX 1      xx      Si  0.000
Si87    12.148971346   19.912453898    3.943913376 XXXX 1      xx      Si  0.000
Si88    10.493179195   13.026573737   12.902060995 XXXX 1      xx      Si  0.000
Si89    22.134639533    1.151652765    2.327186929 XXXX 1      xx      Si  0.000
Si90    14.339794162   10.983318122    1.575713213 XXXX 1      xx      Si  0.000
Si91    17.160216779   21.726253045    1.967326149 XXXX 1      xx      Si  0.000
Si92    21.001457885   19.359573067    4.635851307 XXXX 1      xx      Si  0.000
Si93    25.315646957   20.061054864    0.837469891 XXXX 1      xx      Si  0.000
Si94    18.139766009   19.256863853   12.506478745 XXXX 1      xx      Si  0.000
Si95    15.077060956   20.972324461    0.003968921 XXXX 1      xx      Si  0.000
Si96    20.164599658   20.611750034    1.852223502 XXXX 1      xx      Si  0.000
O193    15.005082554   10.170386073   13.025101606 XXXX 1      xx      O   0.000
O194    16.190278115   18.382744010    8.894642915 XXXX 1      xx      O   0.000
O195    12.541240021   13.063723490    9.738727411 XXXX 1      xx      O   0.000
O196    15.801618486   16.651986369    6.928639608 XXXX 1      xx      O   0.000
O197    17.289001021   18.767356819    6.537026279 XXXX 1      xx      O   0.000
O198    13.986497788   14.661177851   11.268135037 XXXX 1      xx      O   0.000
O199    13.681547737   12.148083220   11.926997578 XXXX 1      xx      O   0.000
O200    15.502246235   16.763436930   10.838154553 XXXX 1      xx      O   0.000
O201    18.806191070   12.725002434    6.955100000 XXXX 1      xx      O   0.000
O202    12.212560057   13.070279827    7.135030193 XXXX 1      xx      O   0.000
O203    19.695079075   18.970589909    5.490520513 XXXX 1      xx      O   0.000
O204    16.253657622   11.850881939   11.420281996 XXXX 1      xx      O   0.000
O205    17.471679728    8.955359510    2.054645561 XXXX 1      xx      O   0.000
O206    14.694131448   19.029593033    6.824121277 XXXX 1      xx      O   0.000
O207    17.217318364   12.381910052    9.025621639 XXXX 1      xx      O   0.000
O208    19.102018452   20.283955174    7.697312638 XXXX 1      xx      O   0.000
O209    14.504698158   10.144163331   10.453156617 XXXX 1      xx      O   0.000
O210    14.730796239   19.274346550   10.901659455 XXXX 1      xx      O   0.000
O211    17.239205281   18.677759628   11.305179547 XXXX 1      xx      O   0.000
O212    16.612125606   14.162929468    7.195889214 XXXX 1      xx      O   0.000
O213    18.056826851   21.013845376    5.407170021 XXXX 1      xx      O   0.000
O214    21.226204015   12.045374006    7.733034108 XXXX 1      xx      O   0.000
O215    15.636673195   10.388915871    0.830854497 XXXX 1      xx      O   0.000
O216    15.434032956    9.656841308    8.054526945 XXXX 1      xx      O   0.000
O217    22.170119474    9.610950207    7.867981753 XXXX 1      xx      O   0.000
O218    14.818497075   15.174723918    8.844368209 XXXX 1      xx      O   0.000
O219    16.528258923   14.346495176   10.648963282 XXXX 1      xx      O   0.000
O220    13.126658650   10.913388949    8.345590864 XXXX 1      xx      O   0.000
O221    23.666377401   11.636722815    8.656499781 XXXX 1      xx      O   0.000
O222    19.572713417   21.824591740    9.783709960 XXXX 1      xx      O   0.000
O223    14.169213607   14.663363513    6.358419322 XXXX 1      xx      O   0.000
O224    16.463203077   11.597387399    6.626991770 XXXX 1      xx      O   0.000
Si97    15.919081708   18.275664448   10.476970931 XXXX 1      xx      Si  0.000
Si98    15.991279408   18.205734965    7.308345387 XXXX 1      xx      Si  0.000
Si99    16.886775916    9.398976095    0.620494597 XXXX 1      xx      Si  0.000
Si100   14.869129448   11.083841983   11.704730718 XXXX 1      xx      Si  0.000
Si101   15.213086924   15.242467739   10.402882109 XXXX 1      xx      Si  0.000
Si102   15.354110539   15.159426233    7.326867543 XXXX 1      xx      Si  0.000
Si103   17.158307395   12.867047063   10.558997988 XXXX 1      xx      Si  0.000
Si104   18.533843338   19.752927224    6.286976382 XXXX 1      xx      Si  0.000
Si105   14.093975391    9.774847556    8.942271542 XXXX 1      xx      Si  0.000
Si106   19.349130211   21.796182839    8.190797826 XXXX 1      xx      Si  0.000
Si107   22.169552828   11.053247916    8.582410762 XXXX 1      xx      Si  0.000
Si108   12.960793742   13.419927895   11.250935920 XXXX 1      xx      Si  0.000
Si109   17.274982815   12.718446097    7.452554504 XXXX 1      xx      Si  0.000
Si110   13.130429961   13.522637108    5.891394132 XXXX 1      xx      Si  0.000
Si111   20.086397004   11.807176501    6.619053534 XXXX 1      xx      Si  0.000
Si112   12.123935515   12.167750928    8.467308115 XXXX 1      xx      Si  0.000
O225    13.072925781   21.096886394    6.820152233 XXXX 1      xx      O   0.000
O226    11.887730220    7.456243689   10.950610924 XXXX 1      xx      O   0.000
O227    15.536768315    2.137223170   10.106526427 XXXX 1      xx      O   0.000
O228    12.276389850    5.725486048   12.916614230 XXXX 1      xx      O   0.000
O229    13.820335409    7.840856499    0.078058334 XXXX 1      xx      O   0.000
O230    14.091510547    3.734677530    8.577118802 XXXX 1      xx      O   0.000
O231    14.396460599    1.221582899    7.918256261 XXXX 1      xx      O   0.000
O232    12.575762101    5.836936610    9.007099286 XXXX 1      xx      O   0.000
O233    22.321817456    1.798502113   12.890153838 XXXX 1      xx      O   0.000
O234    15.865448279    2.143779507   12.710223645 XXXX 1      xx      O   0.000
O235    24.464257546    8.044089589    1.124564100 XXXX 1      xx      O   0.000
O236    11.824350714    0.924381619    8.424971843 XXXX 1      xx      O   0.000
O237    13.637656701   19.881859831    4.560439052 XXXX 1      xx      O   0.000
O238    13.383876888    8.103092712   13.021132562 XXXX 1      xx      O   0.000
O239    10.860689972    1.455409731   10.819632200 XXXX 1      xx      O   0.000
O240    22.025990075    9.357454853   12.147941201 XXXX 1      xx      O   0.000
O241    13.573310178   21.070663651    9.392097221 XXXX 1      xx      O   0.000
O242    13.347212097    8.347846229    8.943594384 XXXX 1      xx      O   0.000
O243    23.888803245    7.751259308    8.540074292 XXXX 1      xx      O   0.000
O244    11.465882730    3.236429148   12.649364625 XXXX 1      xx      O   0.000
O245    13.052509579   10.087345056    1.207914592 XXXX 1      xx      O   0.000
O246    19.901804511    1.118873686   12.112219731 XXXX 1      xx      O   0.000
O247    15.472663234   21.315416192    5.784230115 XXXX 1      xx      O   0.000
O248    12.643975380   20.583341629   11.790726894 XXXX 1      xx      O   0.000
O249    18.957889052   20.537450527   11.977272086 XXXX 1      xx      O   0.000
O250    13.259511260    4.248223598   11.000885629 XXXX 1      xx      O   0.000
O251    11.549749413    3.419994856    9.196290557 XXXX 1      xx      O   0.000
O252    14.951349685   21.839889270   11.499662975 XXXX 1      xx      O   0.000
O253    17.461631125    0.710222495   11.188754058 XXXX 1      xx      O   0.000
O254    21.555295109   10.898091420   10.061543879 XXXX 1      xx      O   0.000
O255    16.940122823    3.736863193    0.256665291 XXXX 1      xx      O   0.000
O256    11.614805259    0.670887079   13.218262069 XXXX 1      xx      O   0.000
Si113   12.158926628    7.349164128    9.368282908 XXXX 1      xx      Si  0.000
Si114   12.086728928    7.279234644   12.536908452 XXXX 1      xx      Si  0.000
Si115   14.222560514   20.325476415    5.994590016 XXXX 1      xx      Si  0.000
Si116   13.208878888    0.157341663    8.140523121 XXXX 1      xx      Si  0.000
Si117   12.864921412    4.315967418    9.442371730 XXXX 1      xx      Si  0.000
Si118   12.723897797    4.232925913   12.518386296 XXXX 1      xx      Si  0.000
Si119   23.969701132    1.940546742    9.286255850 XXXX 1      xx      Si  0.000
Si120   25.625493283    8.826426904    0.328108231 XXXX 1      xx      Si  0.000
Si121   13.984032945   20.701347876   10.902982297 XXXX 1      xx      Si  0.000
Si122   21.778878316   10.869682519   11.654456012 XXXX 1      xx      Si  0.000
Si123   18.958455699    0.126747595   11.262843077 XXXX 1      xx      Si  0.000
Si124   15.117214593    2.493427574    8.594317918 XXXX 1      xx      Si  0.000
Si125   10.803025521    1.791945776   12.392699335 XXXX 1      xx      Si  0.000
Si126   17.978906469    2.596136788    0.723690481 XXXX 1      xx      Si  0.000
Si127   21.041611522    0.880676180   13.226200305 XXXX 1      xx      Si  0.000
Si128   15.954072821    1.241250607   11.377945723 XXXX 1      xx      Si  0.000
O257     5.032261639   11.682614568   13.435236845 XXXX 1      xx      O   0.000
O258     3.847066078    3.470256631   17.565695537 XXXX 1      xx      O   0.000
O259     7.496104172    8.789277151   16.721611040 XXXX 1      xx      O   0.000
O260     4.235725707    5.201014272   19.531698843 XXXX 1      xx      O   0.000
O261     2.748343173    3.085643822   19.923312173 XXXX 1      xx      O   0.000
O262     6.050846405    7.191822790   15.192203414 XXXX 1      xx      O   0.000
O263     6.355796456    9.704917421   14.533340874 XXXX 1      xx      O   0.000
O264     4.535097958    5.089563711   15.622183898 XXXX 1      xx      O   0.000
O265     1.231153123    9.127998207   19.505238451 XXXX 1      xx      O   0.000
O266     7.824784136    8.782720814   19.325308258 XXXX 1      xx      O   0.000
O267     0.342265119    2.882410732   20.969817939 XXXX 1      xx      O   0.000
O268     3.783686571   10.002118702   15.040056456 XXXX 1      xx      O   0.000
O269     2.565664465   12.897641130   24.405692891 XXXX 1      xx      O   0.000
O270     5.343212745    2.823407608   19.636217175 XXXX 1      xx      O   0.000
O271     2.820025830    9.471090589   17.434716813 XXXX 1      xx      O   0.000
O272     0.935325742    1.569045467   18.763025814 XXXX 1      xx      O   0.000
O273     5.532646035   11.708837310   16.007181834 XXXX 1      xx      O   0.000
O274     5.306547954    2.578654091   15.558678997 XXXX 1      xx      O   0.000
O275     2.798138912    3.175241013   15.155158905 XXXX 1      xx      O   0.000
O276     3.425218587    7.690071172   19.264449238 XXXX 1      xx      O   0.000
O277     1.980517342    0.839155264   21.053168430 XXXX 1      xx      O   0.000
O278    -1.188859822    9.807626634   18.727304344 XXXX 1      xx      O   0.000
O279     4.400670998   11.464084770   25.629483954 XXXX 1      xx      O   0.000
O280     4.603311237   12.196159333   18.405811506 XXXX 1      xx      O   0.000
O281    -2.132775281   12.242050434   18.592356699 XXXX 1      xx      O   0.000
O282     5.218847118    6.678276723   17.615970242 XXXX 1      xx      O   0.000
O283     3.509085270    7.506505465   15.811375170 XXXX 1      xx      O   0.000
O284     6.910685543   10.939611692   18.114747588 XXXX 1      xx      O   0.000
O285    -3.629033208   10.216277826   17.803838671 XXXX 1      xx      O   0.000
O286     0.464630776    0.028408901   16.676628492 XXXX 1      xx      O   0.000
O287     5.868130586    7.189637127   20.101919129 XXXX 1      xx      O   0.000
O288     3.574141117   10.255613241   19.833346682 XXXX 1      xx      O   0.000
Si129    4.118262486    3.577336193   15.983367521 XXXX 1      xx      Si  0.000
Si130    4.046064786    3.647265676   19.151993065 XXXX 1      xx      Si  0.000
Si131    3.150568277   12.454024546   25.839843854 XXXX 1      xx      Si  0.000
Si132    5.168214746   10.769158657   14.755607734 XXXX 1      xx      Si  0.000
Si133    4.824257269    6.610532902   16.057456343 XXXX 1      xx      Si  0.000
Si134    4.683233654    6.693574408   19.133470908 XXXX 1      xx      Si  0.000
Si135    2.879036799    8.985953578   15.901340463 XXXX 1      xx      Si  0.000
Si136    1.503500856    2.100073417   20.173362070 XXXX 1      xx      Si  0.000
Si137    5.943368803   12.078153085   17.518066910 XXXX 1      xx      Si  0.000
Si138    0.688213983    0.056817802   18.269540625 XXXX 1      xx      Si  0.000
Si139   -2.132208635   10.799752725   17.877927690 XXXX 1      xx      Si  0.000
Si140    7.076550451    8.433072746   15.209402531 XXXX 1      xx      Si  0.000
Si141    2.762361378    9.134554544   19.007783948 XXXX 1      xx      Si  0.000
Si142    6.906914232    8.330363533   20.568944320 XXXX 1      xx      Si  0.000
Si143   -0.049052811   10.045824140   19.841284918 XXXX 1      xx      Si  0.000
Si144    7.913408678    9.685249713   17.993030336 XXXX 1      xx      Si  0.000
O289     6.964418412    0.756114247   19.640186219 XXXX 1      xx      O   0.000
O290     8.149613973   14.396756951   15.509727528 XXXX 1      xx      O   0.000
O291     4.500575879   19.715777471   16.353812024 XXXX 1      xx      O   0.000
O292     7.760954343   16.127514593   13.543724221 XXXX 1      xx      O   0.000
O293     6.217008784   14.012144142   26.382280118 XXXX 1      xx      O   0.000
O294     5.945833646   18.118323111   17.883219650 XXXX 1      xx      O   0.000
O295     5.640883594   20.631417741   18.542082190 XXXX 1      xx      O   0.000
O296     7.461582092   16.016064031   17.453239166 XXXX 1      xx      O   0.000
O297    -2.284473263   20.054498528   13.570184613 XXXX 1      xx      O   0.000
O298     4.171895914   19.709221134   13.750114806 XXXX 1      xx      O   0.000
O299    -4.426913353   13.808911052   25.335774351 XXXX 1      xx      O   0.000
O300     8.212993479   20.928619022   18.035366609 XXXX 1      xx      O   0.000
O301     6.399687492    1.971140810   21.899899400 XXXX 1      xx      O   0.000
O302     6.653467306   13.749907929   13.439205889 XXXX 1      xx      O   0.000
O303     9.176654221   20.397590910   15.640706252 XXXX 1      xx      O   0.000
O304    -1.988645881   12.495545788   14.312397251 XXXX 1      xx      O   0.000
O305     6.464034015    0.782336989   17.068241230 XXXX 1      xx      O   0.000
O306     6.690132097   13.505154412   17.516744068 XXXX 1      xx      O   0.000
O307    -3.851459052   14.101741333   17.920264160 XXXX 1      xx      O   0.000
O308     8.571461463   18.616571493   13.810973826 XXXX 1      xx      O   0.000
O309     6.984834614   11.765655585   25.252423860 XXXX 1      xx      O   0.000
O310     0.135539682   20.734126955   14.348118721 XXXX 1      xx      O   0.000
O311     4.564680959    0.537584449   20.676108336 XXXX 1      xx      O   0.000
O312     7.393368814    1.269659012   14.669611558 XXXX 1      xx      O   0.000
O313     1.079455141    1.315550113   14.483066366 XXXX 1      xx      O   0.000
O314     6.777832933   17.604777043   15.459452822 XXXX 1      xx      O   0.000
O315     8.487594781   18.433005785   17.264047895 XXXX 1      xx      O   0.000
O316     5.085994508    0.013111371   14.960675477 XXXX 1      xx      O   0.000
O317     2.575713068   21.142778146   15.271584393 XXXX 1      xx      O   0.000
O318    -1.517950916   10.954909221   16.398794572 XXXX 1      xx      O   0.000
O319     3.097221371   18.116137448   26.203673161 XXXX 1      xx      O   0.000
O320     8.422538934   21.182113562   13.242076383 XXXX 1      xx      O   0.000
Si145    7.878417565   14.503836513   17.092055544 XXXX 1      xx      Si  0.000
Si146    7.950615265   14.573765997   13.923430000 XXXX 1      xx      Si  0.000
Si147    5.814783679    1.527524226   20.465748436 XXXX 1      xx      Si  0.000
Si148    6.828465305   21.695658978   18.319815331 XXXX 1      xx      Si  0.000
Si149    7.172422781   17.537033223   17.017966722 XXXX 1      xx      Si  0.000
Si150    7.313446396   17.620074728   13.941952156 XXXX 1      xx      Si  0.000
Si151   -3.932356939   19.912453898   17.174082601 XXXX 1      xx      Si  0.000
Si152   -5.588149090   13.026573737   26.132230221 XXXX 1      xx      Si  0.000
Si153    6.053311248    1.151652765   15.557356155 XXXX 1      xx      Si  0.000
Si154   -1.741534123   10.983318122   14.805882439 XXXX 1      xx      Si  0.000
Si155    1.078888495   21.726253045   15.197495375 XXXX 1      xx      Si  0.000
Si156    4.920129600   19.359573067   17.866020533 XXXX 1      xx      Si  0.000
Si157    9.234318672   20.061054864   14.067639117 XXXX 1      xx      Si  0.000
Si158    2.058437725   19.256863853   25.736647970 XXXX 1      xx      Si  0.000
Si159   -1.004267329   20.972324461   13.234138147 XXXX 1      xx      Si  0.000
Si160    4.083271373   20.611750034   15.082392728 XXXX 1      xx      Si  0.000
O321    -1.076245730   10.170386073   26.255270832 XXXX 1      xx      O   0.000
O322     0.108949831   18.382744010   22.124812141 XXXX 1      xx      O   0.000
O323    -3.540088264   13.063723490   22.968896637 XXXX 1      xx      O   0.000
O324    -0.279709799   16.651986369   20.158808834 XXXX 1      xx      O   0.000
O325     1.207672736   18.767356819   19.767195505 XXXX 1      xx      O   0.000
O326    -2.094830497   14.661177851   24.498304263 XXXX 1      xx      O   0.000
O327    -2.399780548   12.148083220   25.157166803 XXXX 1      xx      O   0.000
O328    -0.579082050   16.763436930   24.068323779 XXXX 1      xx      O   0.000
O329     2.724862786   12.725002434   20.185269226 XXXX 1      xx      O   0.000
O330    -3.868768228   13.070279827   20.365199419 XXXX 1      xx      O   0.000
O331     3.613750790   18.970589909   18.720689738 XXXX 1      xx      O   0.000
O332     0.172329337   11.850881939   24.650451222 XXXX 1      xx      O   0.000
O333     1.390351444    8.955359510   15.284814787 XXXX 1      xx      O   0.000
O334    -1.387196837   19.029593033   20.054290502 XXXX 1      xx      O   0.000
O335     1.135990079   12.381910052   22.255790865 XXXX 1      xx      O   0.000
O336     3.020690167   20.283955174   20.927481864 XXXX 1      xx      O   0.000
O337    -1.576630127   10.144163331   23.683325843 XXXX 1      xx      O   0.000
O338    -1.350532046   19.274346550   24.131828680 XXXX 1      xx      O   0.000
O339     1.157876997   18.677759628   24.535348772 XXXX 1      xx      O   0.000
O340     0.530797321   14.162929468   20.426058439 XXXX 1      xx      O   0.000
O341     1.975498566   21.013845376   18.637339247 XXXX 1      xx      O   0.000
O342     5.144875730   12.045374006   20.963203334 XXXX 1      xx      O   0.000
O343    -0.444655090   10.388915871   14.061023723 XXXX 1      xx      O   0.000
O344    -0.647295329    9.656841308   21.284696171 XXXX 1      xx      O   0.000
O345     6.088791189    9.610950207   21.098150979 XXXX 1      xx      O   0.000
O346    -1.262831209   15.174723918   22.074537435 XXXX 1      xx      O   0.000
O347     0.446930638   14.346495176   23.879132508 XXXX 1      xx      O   0.000
O348    -2.954669634   10.913388949   21.575760090 XXXX 1      xx      O   0.000
O349     7.585049116   11.636722815   21.886669006 XXXX 1      xx      O   0.000
O350     3.491385133   21.824591740   23.013879185 XXXX 1      xx      O   0.000
O351    -1.912114678   14.663363513   19.588588548 XXXX 1      xx      O   0.000
O352     0.381874792   11.597387399   19.857160995 XXXX 1      xx      O   0.000
Si161   -0.162246577   18.275664448   23.707140157 XXXX 1      xx      Si  0.000
Si162   -0.090048877   18.205734965   20.538514613 XXXX 1      xx      Si  0.000
Si163    0.805447631    9.398976095   13.850663823 XXXX 1      xx      Si  0.000
Si164   -1.212198837   11.083841983   24.934899944 XXXX 1      xx      Si  0.000
Si165   -0.868241361   15.242467739   23.633051335 XXXX 1      xx      Si  0.000
Si166   -0.727217746   15.159426233   20.557036769 XXXX 1      xx      Si  0.000
Si167    1.076979110   12.867047063   23.789167214 XXXX 1      xx      Si  0.000
Si168    2.452515053   19.752927224   19.517145608 XXXX 1      xx      Si  0.000
Si169   -1.987352894    9.774847556   22.172440768 XXXX 1      xx      Si  0.000
Si170    3.267801926   21.796182839   21.420967052 XXXX 1      xx      Si  0.000
Si171    6.088224543   11.053247916   21.812579987 XXXX 1      xx      Si  0.000
Si172   -3.120534542   13.419927895   24.481105146 XXXX 1      xx      Si  0.000
Si173    1.193654530   12.718446097   20.682723730 XXXX 1      xx      Si  0.000
Si174   -2.950898324   13.522637108   19.121563357 XXXX 1      xx      Si  0.000
Si175    4.005068719   11.807176501   19.849222759 XXXX 1      xx      Si  0.000
Si176   -3.957392770   12.167750928   21.697477341 XXXX 1      xx      Si  0.000
O353    -3.008402504   21.096886394   20.050321458 XXXX 1      xx      O   0.000
O354    -4.193598065    7.456243689   24.180780150 XXXX 1      xx      O   0.000
O355    -0.544559970    2.137223170   23.336695653 XXXX 1      xx      O   0.000
O356    -3.804938435    5.725486048   26.146783456 XXXX 1      xx      O   0.000
O357    -2.260992876    7.840856499   13.308227560 XXXX 1      xx      O   0.000
O358    -1.989817738    3.734677530   21.807288027 XXXX 1      xx      O   0.000
O359    -1.684867686    1.221582899   21.148425487 XXXX 1      xx      O   0.000
O360    -3.505566184    5.836936610   22.237268511 XXXX 1      xx      O   0.000
O361     6.240489171    1.798502113   26.120323064 XXXX 1      xx      O   0.000
O362    -0.215880006    2.143779507   25.940392871 XXXX 1      xx      O   0.000
O363     8.382929261    8.044089589   14.354733326 XXXX 1      xx      O   0.000
O364    -4.256977571    0.924381619   21.655141069 XXXX 1      xx      O   0.000
O365    -2.443671584   19.881859831   17.790608278 XXXX 1      xx      O   0.000
O366    -2.697451397    8.103092712   26.251301788 XXXX 1      xx      O   0.000
O367    -5.220638313    1.455409731   24.049801426 XXXX 1      xx      O   0.000
O368     5.944661790    9.357454853   25.378110427 XXXX 1      xx      O   0.000
O369    -2.508018107   21.070663651   22.622266447 XXXX 1      xx      O   0.000
O370    -2.734116188    8.347846229   22.173763610 XXXX 1      xx      O   0.000
O371     7.807474960    7.751259308   21.770243518 XXXX 1      xx      O   0.000
O372    -4.615445555    3.236429148   25.879533851 XXXX 1      xx      O   0.000
O373    -3.028818706   10.087345056   14.438083817 XXXX 1      xx      O   0.000
O374     3.820476227    1.118873686   25.342388956 XXXX 1      xx      O   0.000
O375    -0.608665050   21.315416192   19.014399341 XXXX 1      xx      O   0.000
O376    -3.437352905   20.583341629   25.020896119 XXXX 1      xx      O   0.000
O377     2.876560768   20.537450527   25.207441312 XXXX 1      xx      O   0.000
O378    -2.821817025    4.248223598   24.231054855 XXXX 1      xx      O   0.000
O379    -4.531578872    3.419994856   22.426459782 XXXX 1      xx      O   0.000
O380    -1.129978600   21.839889270   24.729832201 XXXX 1      xx      O   0.000
O381     1.380302840    0.710222495   24.418923284 XXXX 1      xx      O   0.000
O382     5.473966824   10.898091420   23.291713105 XXXX 1      xx      O   0.000
O383     0.858794538    3.736863193   13.486834516 XXXX 1      xx      O   0.000
O384    -4.466523026    0.670887079   26.448431295 XXXX 1      xx      O   0.000
Si177   -3.922401657    7.349164128   22.598452134 XXXX 1      xx      Si  0.000
Si178   -3.994599357    7.279234644   25.767077678 XXXX 1      xx      Si  0.000
Si179   -1.858767771   20.325476415   19.224759241 XXXX 1      xx      Si  0.000
Si180   -2.872449397    0.157341663   21.370692347 XXXX 1      xx      Si  0.000
Si181   -3.216406873    4.315967418   22.672540956 XXXX 1      xx      Si  0.000
Si182   -3.357430488    4.232925913   25.748555521 XXXX 1      xx      Si  0.000
Si183    7.888372847    1.940546742   22.516425076 XXXX 1      xx      Si  0.000
Si184    9.544164998    8.826426904   13.558277457 XXXX 1      xx      Si  0.000
Si185   -2.097295340   20.701347876   24.133151523 XXXX 1      xx      Si  0.000
Si186    5.697550031   10.869682519   24.884625238 XXXX 1      xx      Si  0.000
Si187    2.877127414    0.126747595   24.493012303 XXXX 1      xx      Si  0.000
Si188   -0.964113692    2.493427574   21.824487144 XXXX 1      xx      Si  0.000
Si189   -5.278302764    1.791945776   25.622868560 XXXX 1      xx      Si  0.000
Si190    1.897578184    2.596136788   13.953859707 XXXX 1      xx      Si  0.000
Si191    4.960283238    0.880676180   26.456369531 XXXX 1      xx      Si  0.000
Si192   -0.127255464    1.241250607   24.608114949 XXXX 1      xx      Si  0.000
O385    18.082261830   11.682614568   13.435236845 XXXX 1      xx      O   0.000
O386    16.897066269    3.470256631   17.565695537 XXXX 1      xx      O   0.000
O387    20.546104363    8.789277151   16.721611040 XXXX 1      xx      O   0.000
O388    17.285725898    5.201014272   19.531698843 XXXX 1      xx      O   0.000
O389    15.798343363    3.085643822   19.923312173 XXXX 1      xx      O   0.000
O390    19.100846596    7.191822790   15.192203414 XXXX 1      xx      O   0.000
O391    19.405796647    9.704917421   14.533340874 XXXX 1      xx      O   0.000
O392    17.585098149    5.089563711   15.622183898 XXXX 1      xx      O   0.000
O393    14.281153314    9.127998207   19.505238451 XXXX 1      xx      O   0.000
O394    20.874784327    8.782720814   19.325308258 XXXX 1      xx      O   0.000
O395    13.392265309    2.882410732   20.969817939 XXXX 1      xx      O   0.000
O396    16.833686762   10.002118702   15.040056456 XXXX 1      xx      O   0.000
O397    15.615664655   12.897641130   24.405692891 XXXX 1      xx      O   0.000
O398    18.393212936    2.823407608   19.636217175 XXXX 1      xx      O   0.000
O399    15.870026020    9.471090589   17.434716813 XXXX 1      xx      O   0.000
O400    13.985325932    1.569045467   18.763025814 XXXX 1      xx      O   0.000
O401    18.582646226   11.708837310   16.007181834 XXXX 1      xx      O   0.000
O402    18.356548145    2.578654091   15.558678997 XXXX 1      xx      O   0.000
O403    15.848139102    3.175241013   15.155158905 XXXX 1      xx      O   0.000
O404    16.475218778    7.690071172   19.264449238 XXXX 1      xx      O   0.000
O405    15.030517533    0.839155264   21.053168430 XXXX 1      xx      O   0.000
O406    11.861140369    9.807626634   18.727304344 XXXX 1      xx      O   0.000
O407    17.450671189   11.464084770   25.629483954 XXXX 1      xx      O   0.000
O408    17.653311428   12.196159333   18.405811506 XXXX 1      xx      O   0.000
O409    10.917224910   12.242050434   18.592356699 XXXX 1      xx      O   0.000
O410    18.268847309    6.678276723   17.615970242 XXXX 1      xx      O   0.000
O411    16.559085461    7.506505465   15.811375170 XXXX 1      xx      O   0.000
O412    19.960685733   10.939611692   18.114747588 XXXX 1      xx      O   0.000
O413     9.420966983   10.216277826   17.803838671 XXXX 1      xx      O   0.000
O414    13.514630966    0.028408901   16.676628492 XXXX 1      xx      O   0.000
O415    18.918130777    7.189637127   20.101919129 XXXX 1      xx      O   0.000
O416    16.624141307   10.255613241   19.833346682 XXXX 1      xx      O   0.000
Si193   17.168262676    3.577336193   15.983367521 XXXX 1      xx      Si  0.000
Si194   17.096064976    3.647265676   19.151993065 XXXX 1      xx      Si  0.000
Si195   16.200568468   12.454024546   25.839843854 XXXX 1      xx      Si  0.000
Si196   18.218214936   10.769158657   14.755607734 XXXX 1      xx      Si  0.000
Si197   17.874257460    6.610532902   16.057456343 XXXX 1      xx      Si  0.000
Si198   17.733233845    6.693574408   19.133470908 XXXX 1      xx      Si  0.000
Si199   15.929036989    8.985953578   15.901340463 XXXX 1      xx      Si  0.000
Si200   14.553501046    2.100073417   20.173362070 XXXX 1      xx      Si  0.000
Si201   18.993368993   12.078153085   17.518066910 XXXX 1      xx      Si  0.000
Si202   13.738214173    0.056817802   18.269540625 XXXX 1      xx      Si  0.000
Si203   10.917791556   10.799752725   17.877927690 XXXX 1      xx      Si  0.000
Si204   20.126550641    8.433072746   15.209402531 XXXX 1      xx      Si  0.000
Si205   15.812361569    9.134554544   19.007783948 XXXX 1      xx      Si  0.000
Si206   19.956914423    8.330363533   20.568944320 XXXX 1      xx      Si  0.000
Si207   13.000947380   10.045824140   19.841284918 XXXX 1      xx      Si  0.000
Si208   20.963408869    9.685249713   17.993030336 XXXX 1      xx      Si  0.000
O417    20.014418603    0.756114247   19.640186219 XXXX 1      xx      O   0.000
O418    21.199614164   14.396756951   15.509727528 XXXX 1      xx      O   0.000
O419    17.550576069   19.715777471   16.353812024 XXXX 1      xx      O   0.000
O420    20.810954534   16.127514593   13.543724221 XXXX 1      xx      O   0.000
O421    19.267008975   14.012144142   26.382280118 XXXX 1      xx      O   0.000
O422    18.995833837   18.118323111   17.883219650 XXXX 1      xx      O   0.000
O423    18.690883785   20.631417741   18.542082190 XXXX 1      xx      O   0.000
O424    20.511582283   16.016064031   17.453239166 XXXX 1      xx      O   0.000
O425    10.765526928   20.054498528   13.570184613 XXXX 1      xx      O   0.000
O426    17.221896105   19.709221134   13.750114806 XXXX 1      xx      O   0.000
O427     8.623086838   13.808911052   25.335774351 XXXX 1      xx      O   0.000
O428    21.262993670   20.928619022   18.035366609 XXXX 1      xx      O   0.000
O429    19.449687683    1.971140810   21.899899400 XXXX 1      xx      O   0.000
O430    19.703467496   13.749907929   13.439205889 XXXX 1      xx      O   0.000
O431    22.226654412   20.397590910   15.640706252 XXXX 1      xx      O   0.000
O432    11.061354309   12.495545788   14.312397251 XXXX 1      xx      O   0.000
O433    19.514034206    0.782336989   17.068241230 XXXX 1      xx      O   0.000
O434    19.740132287   13.505154412   17.516744068 XXXX 1      xx      O   0.000
O435     9.198541139   14.101741333   17.920264160 XXXX 1      xx      O   0.000
O436    21.621461654   18.616571493   13.810973826 XXXX 1      xx      O   0.000
O437    20.034834805   11.765655585   25.252423860 XXXX 1      xx      O   0.000
O438    13.185539873   20.734126955   14.348118721 XXXX 1      xx      O   0.000
O439    17.614681149    0.537584449   20.676108336 XXXX 1      xx      O   0.000
O440    20.443369004    1.269659012   14.669611558 XXXX 1      xx      O   0.000
O441    14.129455332    1.315550113   14.483066366 XXXX 1      xx      O   0.000
O442    19.827833124   17.604777043   15.459452822 XXXX 1      xx      O   0.000
O443    21.537594971   18.433005785   17.264047895 XXXX 1      xx      O   0.000
O444    18.135994699    0.013111371   14.960675477 XXXX 1      xx      O   0.000
O445    15.625713259   21.142778146   15.271584393 XXXX 1      xx      O   0.000
O446    11.532049275   10.954909221   16.398794572 XXXX 1      xx      O   0.000
O447    16.147221561   18.116137448   26.203673161 XXXX 1      xx      O   0.000
O448    21.472539125   21.182113562   13.242076383 XXXX 1      xx      O   0.000
Si209   20.928417756   14.503836513   17.092055544 XXXX 1      xx      Si  0.000
Si210   21.000615456   14.573765997   13.923430000 XXXX 1      xx      Si  0.000
Si211   18.864783870    1.527524226   20.465748436 XXXX 1      xx      Si  0.000
Si212   19.878465496   21.695658978   18.319815331 XXXX 1      xx      Si  0.000
Si213   20.222422972   17.537033223   17.017966722 XXXX 1      xx      Si  0.000
Si214   20.363446587   17.620074728   13.941952156 XXXX 1      xx      Si  0.000
Si215    9.117643252   19.912453898   17.174082601 XXXX 1      xx      Si  0.000
Si216    7.461851101   13.026573737   26.132230221 XXXX 1      xx      Si  0.000
Si217   19.103311439    1.151652765   15.557356155 XXXX 1      xx      Si  0.000
Si218   11.308466068   10.983318122   14.805882439 XXXX 1      xx      Si  0.000
Si219   14.128888685   21.726253045   15.197495375 XXXX 1      xx      Si  0.000
Si220   17.970129791   19.359573067   17.866020533 XXXX 1      xx      Si  0.000
Si221   22.284318863   20.061054864   14.067639117 XXXX 1      xx      Si  0.000
Si222   15.108437915   19.256863853   25.736647970 XXXX 1      xx      Si  0.000
Si223   12.045732862   20.972324461   13.234138147 XXXX 1      xx      Si  0.000
Si224   17.133271563   20.611750034   15.082392728 XXXX 1      xx      Si  0.000
O449    11.973754460   10.170386073   26.255270832 XXXX 1      xx      O   0.000
O450    13.158950021   18.382744010   22.124812141 XXXX 1      xx      O   0.000
O451     9.509911927   13.063723490   22.968896637 XXXX 1      xx      O   0.000
O452    12.770290392   16.651986369   20.158808834 XXXX 1      xx      O   0.000
O453    14.257672927   18.767356819   19.767195505 XXXX 1      xx      O   0.000
O454    10.955169694   14.661177851   24.498304263 XXXX 1      xx      O   0.000
O455    10.650219643   12.148083220   25.157166803 XXXX 1      xx      O   0.000
O456    12.470918141   16.763436930   24.068323779 XXXX 1      xx      O   0.000
O457    15.774862976   12.725002434   20.185269226 XXXX 1      xx      O   0.000
O458     9.181231963   13.070279827   20.365199419 XXXX 1      xx      O   0.000
O459    16.663750981   18.970589909   18.720689738 XXXX 1      xx      O   0.000
O460    13.222329528   11.850881939   24.650451222 XXXX 1      xx      O   0.000
O461    14.440351634    8.955359510   15.284814787 XXXX 1      xx      O   0.000
O462    11.662803354   19.029593033   20.054290502 XXXX 1      xx      O   0.000
O463    14.185990270   12.381910052   22.255790865 XXXX 1      xx      O   0.000
O464    16.070690358   20.283955174   20.927481864 XXXX 1      xx      O   0.000
O465    11.473370064   10.144163331   23.683325843 XXXX 1      xx      O   0.000
O466    11.699468145   19.274346550   24.131828680 XXXX 1      xx      O   0.000
O467    14.207877187   18.677759628   24.535348772 XXXX 1      xx      O   0.000
O468    13.580797512   14.162929468   20.426058439 XXXX 1      xx      O   0.000
O469    15.025498757   21.013845376   18.637339247 XXXX 1      xx      O   0.000
O470    18.194875921   12.045374006   20.963203334 XXXX 1      xx      O   0.000
O471    12.605345101   10.388915871   14.061023723 XXXX 1      xx      O   0.000
O472    12.402704862    9.656841308   21.284696171 XXXX 1      xx      O   0.000
O473    19.138791380    9.610950207   21.098150979 XXXX 1      xx      O   0.000
O474    11.787168981   15.174723918   22.074537435 XXXX 1      xx      O   0.000
O475    13.496930829   14.346495176   23.879132508 XXXX 1      xx      O   0.000
O476    10.095330556   10.913388949   21.575760090 XXXX 1      xx      O   0.000
O477    20.635049307   11.636722815   21.886669006 XXXX 1      xx      O   0.000
O478    16.541385323   21.824591740   23.013879185 XXXX 1      xx      O   0.000
O479    11.137885513   14.663363513   19.588588548 XXXX 1      xx      O   0.000
O480    13.431874983   11.597387399   19.857160995 XXXX 1      xx      O   0.000
Si225   12.887753613   18.275664448   23.707140157 XXXX 1      xx      Si  0.000
Si226   12.959951314   18.205734965   20.538514613 XXXX 1      xx      Si  0.000
Si227   13.855447822    9.398976095   13.850663823 XXXX 1      xx      Si  0.000
Si228   11.837801353   11.083841983   24.934899944 XXXX 1      xx      Si  0.000
Si229   12.181758830   15.242467739   23.633051335 XXXX 1      xx      Si  0.000
Si230   12.322782445   15.159426233   20.557036769 XXXX 1      xx      Si  0.000
Si231   14.126979300   12.867047063   23.789167214 XXXX 1      xx      Si  0.000
Si232   15.502515243   19.752927224   19.517145608 XXXX 1      xx      Si  0.000
Si233   11.062647296    9.774847556   22.172440768 XXXX 1      xx      Si  0.000
Si234   16.317802116   21.796182839   21.420967052 XXXX 1      xx      Si  0.000
Si235   19.138224734   11.053247916   21.812579987 XXXX 1      xx      Si  0.000
Si236    9.929465648   13.419927895   24.481105146 XXXX 1      xx      Si  0.000
Si237   14.243654721   12.718446097   20.682723730 XXXX 1      xx      Si  0.000
Si238   10.099101867   13.522637108   19.121563357 XXXX 1      xx      Si  0.000
Si239   17.055068910   11.807176501   19.849222759 XXXX 1      xx      Si  0.000
Si240    9.092607421   12.167750928   21.697477341 XXXX 1      xx      Si  0.000
O481    10.041597687   21.096886394   20.050321458 XXXX 1      xx      O   0.000
O482     8.856402126    7.456243689   24.180780150 XXXX 1      xx      O   0.000
O483    12.505440220    2.137223170   23.336695653 XXXX 1      xx      O   0.000
O484     9.245061756    5.725486048   26.146783456 XXXX 1      xx      O   0.000
O485    10.789007315    7.840856499   13.308227560 XXXX 1      xx      O   0.000
O486    11.060182453    3.734677530   21.807288027 XXXX 1      xx      O   0.000
O487    11.365132505    1.221582899   21.148425487 XXXX 1      xx      O   0.000
O488     9.544434007    5.836936610   22.237268511 XXXX 1      xx      O   0.000
O489    19.290489362    1.798502113   26.120323064 XXXX 1      xx      O   0.000
O490    12.834120185    2.143779507   25.940392871 XXXX 1      xx      O   0.000
O491    21.432929452    8.044089589   14.354733326 XXXX 1      xx      O   0.000
O492     8.793022620    0.924381619   21.655141069 XXXX 1      xx      O   0.000
O493    10.606328607   19.881859831   17.790608278 XXXX 1      xx      O   0.000
O494    10.352548794    8.103092712   26.251301788 XXXX 1      xx      O   0.000
O495     7.829361878    1.455409731   24.049801426 XXXX 1      xx      O   0.000
O496    18.994661981    9.357454853   25.378110427 XXXX 1      xx      O   0.000
O497    10.541982084   21.070663651   22.622266447 XXXX 1      xx      O   0.000
O498    10.315884002    8.347846229   22.173763610 XXXX 1      xx      O   0.000
O499    20.857475151    7.751259308   21.770243518 XXXX 1      xx      O   0.000
O500     8.434554636    3.236429148   25.879533851 XXXX 1      xx      O   0.000
O501    10.021181485   10.087345056   14.438083817 XXXX 1      xx      O   0.000
O502    16.870476417    1.118873686   25.342388956 XXXX 1      xx      O   0.000
O503    12.441335140   21.315416192   19.014399341 XXXX 1      xx      O   0.000
O504     9.612647285   20.583341629   25.020896119 XXXX 1      xx      O   0.000
O505    15.926560958   20.537450527   25.207441312 XXXX 1      xx      O   0.000
O506    10.228183166    4.248223598   24.231054855 XXXX 1      xx      O   0.000
O507     8.518421318    3.419994856   22.426459782 XXXX 1      xx      O   0.000
O508    11.920021591   21.839889270   24.729832201 XXXX 1      xx      O   0.000
O509    14.430303031    0.710222495   24.418923284 XXXX 1      xx      O   0.000
O510    18.523967015   10.898091420   23.291713105 XXXX 1      xx      O   0.000
O511    13.908794729    3.736863193   13.486834516 XXXX 1      xx      O   0.000
O512     8.583477165    0.670887079   26.448431295 XXXX 1      xx      O   0.000
Si241    9.127598534    7.349164128   22.598452134 XXXX 1      xx      Si  0.000
Si242    9.055400834    7.279234644   25.767077678 XXXX 1      xx      Si  0.000
Si243   11.191232420   20.325476415   19.224759241 XXXX 1      xx      Si  0.000
Si244   10.177550794    0.157341663   21.370692347 XXXX 1      xx      Si  0.000
Si245    9.833593318    4.315967418   22.672540956 XXXX 1      xx      Si  0.000
Si246    9.692569703    4.232925913   25.748555521 XXXX 1      xx      Si  0.000
Si247   20.938373038    1.940546742   22.516425076 XXXX 1      xx      Si  0.000
Si248   22.594165189    8.826426904   13.558277457 XXXX 1      xx      Si  0.000
Si249   10.952704851   20.701347876   24.133151523 XXXX 1      xx      Si  0.000
Si250   18.747550222   10.869682519   24.884625238 XXXX 1      xx      Si  0.000
Si251   15.927127604    0.126747595   24.493012303 XXXX 1      xx      Si  0.000
Si252   12.085886499    2.493427574   21.824487144 XXXX 1      xx      Si  0.000
Si253    7.771697427    1.791945776   25.622868560 XXXX 1      xx      Si  0.000
Si254   14.947578375    2.596136788   13.953859707 XXXX 1      xx      Si  0.000
Si255   18.010283428    0.880676180   26.456369531 XXXX 1      xx      Si  0.000
Si256   12.922744726    1.241250607   24.608114949 XXXX 1      xx      Si  0.000
end
end
